# Supplementary material for: A genomics-based investigation of acetic acid bacteria across a global fermented food metagenomics dataset
Source: iScience. 2025 Mar 1;28(4):112139. doi: 10.1016/j.isci.2025.112139 (PMC12131263; doi:10.1016/j.isci.2025.112139)
Supplement: Table S1. Metadata for the sequencing data or MAGs used in this study, related to STAR Methods — Sheet 1. Metadata for cFMD metagenomic sequencing data. Sheet 2. Metadata for high-quality AAB MAGs used in this study. Sheet 3. Metadata for AAB MAGs downloaded from NCBI that used in this study. [file mmc1.xlsx]

## Sheet: Sheet1
Metadata for cFMD metagenomic sequencing data
dataset_name	macrocategory_ds	category_ds	type_ds	subtype_ds	commercial_name_ds	country_ds	project_accession	study_accession	PMID	title	year	link publication	sequencing_platform	DNA_extraction_kit	#samples metagenomic
ArikanM_2020	Food	Fermented foods	Tea	Kombucha		Turkey\Asia	PRJEB22200	ERP024546	31957879	Microbial composition of Kombucha determined using amplicon sequencing and shotgun metagenomics	2020	https://onlinelibrary.wiley.com/doi/full/10.1111/1750-3841.14992	HiSeq X Ten	PowerFood	12
BertuzziAS_2018	Food	Dairy	Cheese	Cheddar		Ireland\EU	PRJEB15423	ERP017154	29404426	Omics-based insights into flavor development and microbial succession within surface-ripened cheese	2018	https://msystems.asm.org/content/3/1/e00211-17	Illumina MiSeq;IlluminaNextSeq 500	PowerSoil	42
ChaconVargasK_2020	Food	Fermented foods	Pulque	Aguamiel Pulque		Mexico\NA	PRJNA603591	SRP245673	32934253	Genomic profiling of bacterial and fungal communities and their predictive functionality during pulque fermentation by whole-genome shotgun sequencing	2020	https://www.nature.com/articles/s41598-020-71864-4	Illumina MiSeq	other	5
CrovadoreJ_2017	Food	Other	Honey	Lavender Honey		France\EU	PRJNA360674	SRP097098	28572315	Deeper Insight in Beehives: Metagenomes of Royal Jelly, Pollen, and Honey from Lavender, Chestnut, and Fir Honeydew and Epiphytic and Endophytic Microbiota of Lavender and Rose Flowers	2017	https://mra.asm.org/content/ga/5/22/e00425-17.full.pdf	Illumina Hiseq 1500	other	1
CrovadoreJ_2017	Food	Other	Honey	Wild Lavender Honey		France\EU	PRJNA360677	SRP097100	28572315	Deeper Insight in Beehives: Metagenomes of Royal Jelly, Pollen, and Honey from Lavender, Chestnut, and Fir Honeydew and Epiphytic and Endophytic Microbiota of Lavender and Rose Flowers	2017	https://mra.asm.org/content/ga/5/22/e00425-17.full.pdf	Illumina Hiseq 1500	other	1
CrovadoreJ_2017	Food	Other	Honey	Chestnut Honey		France\EU	PRJNA358537	SRP096714	28572315	Deeper Insight in Beehives: Metagenomes of Royal Jelly, Pollen, and Honey from Lavender, Chestnut, and Fir Honeydew and Epiphytic and Endophytic Microbiota of Lavender and Rose Flowers	2017	https://mra.asm.org/content/ga/5/22/e00425-17.full.pdf	Illumina Hiseq 1500	other	1
CrovadoreJ_2017	Food	Other	Honey	Royal Jelly		France\EU	PRJNA358558	SRP096717	28572315	Deeper Insight in Beehives: Metagenomes of Royal Jelly, Pollen, and Honey from Lavender, Chestnut, and Fir Honeydew and Epiphytic and Endophytic Microbiota of Lavender and Rose Flowers	2017	https://mra.asm.org/content/ga/5/22/e00425-17.full.pdf	Illumina Hiseq 1500	other	1
CrovadoreJ_2017	Food	Other	Honey	Honeydew honey		France\EU	PRJNA362533	SRP098028	28572315	Deeper Insight in Beehives: Metagenomes of Royal Jelly, Pollen, and Honey from Lavender, Chestnut, and Fir Honeydew and Epiphytic and Endophytic Microbiota of Lavender and Rose Flowers	2017	https://mra.asm.org/content/ga/5/22/e00425-17.full.pdf	Illumina Hiseq 1500	CTAB	1
DeRoosJ_2020	Food	Alcohol	Beer	Lambic Beer		Belgium\EU	PRJEB28363	ERP110556	32765478	Temporal Shotgun Metagenomics Revealed the Potential Metabolic Capabilities of Specific Microorganisms During Lambic Beer Production	2020	https://www.frontiersin.org/articles/10.3389/fmicb.2020.01692/full	Ion PGM	other	6
DuR_2020	Food	Alcohol	Grain	Chinese liquor		China\Asia	PRJDB9193	DRP006123	32276974	Chinese Liquor Fermentation: Identification of Key Flavor-Producing Lactobacillus spp. by Quantitative Profiling with Indigenous Internal Standards	2020	https://aem.asm.org/content/86/12/e00456-20	Illumina Hiseq 4000		3
DuruIC_2018	Food	Dairy	Cheese	Maasdam		Finland\EU	PRJEB23938	ERP105717	29803134	Metagenomic and metatranscriptomic analysis of the microbial community in Swiss-type Maasdam cheese during ripening	2018	https://www.sciencedirect.com/science/article/pii/S0168160518302769?via%3Dihub	Illumina MiSeq	Promega Wizard	6
EinsonEJ_2018	Food	Fermented foods;Fruit and Vegetables	Fermented vegetables;Vegetables	Fermented sauerkraut;Cabbage fresh		USA\NA	PRJNA336518	SRP082330	30171008	A Vegetable Fermentation Facility Hosts Distinct Microbiomes Reflecting the Production Environment	2018	https://aem.asm.org/content/84/22/e01680-18	Illumina MiSeq	PowerLyzer PowerSoil DNA	5
EscobarZepedaA_2016	Food	Dairy	Cheese	Cotija		Mexico\NA	PRJNA286900	SRP059999	27052710	Metagenomic analysis of a Mexican ripened cheese reveals a unique complex microbiota	2016	https://www.sciencedirect.com/science/article/pii/S0740002016000113	Illumina HiSeq 2000	other	1
FerrocinoI_2018	Food	Fermented foods	Meat	Felino-type sausages		Italy\EU	PRJNA352236	SRP092525	29196291	Shotgun metagenomics and volatilome profile of the microbiota of fermented sausages	2018	https://aem.asm.org/content/84/3/e02120-17	Illumina MiSeq	MasterPure	16
HeilCS_2018	Food	Alcohol	Beer	spontaneously inoculated beer	Old Warehouse by Epic Ales	USA\NA	PRJNA390460	SRP114698	28892574	Identification of a novel interspecific hybrid yeast from a metagenomic spontaneously inoculated beer sample using Hi-C	2018	https://onlinelibrary.wiley.com/doi/abs/10.1002/yea.3280	NextSeq	other	1
HellmannSL_2020	Food	Meat	Doner kebap;Sausages			Switzerland\EU	PRJEB34001	ERP116842	-	Identification and quantification of meat product ingredients by whole-genome metagenomics (All-Food-Seq)	2020	https://link.springer.com/article/10.1007/s00217-019-03404-y	Illumina HiSeq 2500	Wizard Plus Miniprep	12
KastmanEK_2016	Food	Dairy	Cheese	Cheese rind		Italy;Spain;France;UK;USA\EU;NA	mgp16074	mgm4675678.3;mgm4675679.3;mgm4675680.3;mgm4675681.3;mgm4675682.3;mgm4675683.3;mgm4675684.3;mgm4675685.3;mgm4675686.3;mgm4675687.3	27795388	Biotic Interactions Shape the Ecological Distributions of Staphylococcus Species	2016	https://mbio.asm.org/content/7/5/e01157-16	Illumina HiSeq 2500	PowerSoil	18
KawaiT_2012	Food	Fish	Paralichthys olivaceus	Infected Paralichthys olivaceus;Control Paralichthys olivaceus		Japan\Asia	PRJDA53873	DRP000303	22281845	Identification of Kudoa septempunctata as the Causative Agent of Novel Food Poisoning Outbreaks in Japan by Consumption of Paralichthys olivaceus in Raw Fish	2012	https://academic.oup.com/cid/article/54/8/1046/364119	Illumina Genome Analyzer II	QIAquick	2
KumarJ_2019	Food	Fermented foods	Soybean	Kinema		India\Asia	PRJNA529966	SRP190006	31428064	Metagenomic Insights Into the Taxonomic and Functional Features of Kinema, a Traditional Fermented Soybean Product of Sikkim Himalaya	2019	https://www.frontiersin.org/articles/10.3389/fmicb.2019.01744/full	Illumina HiSeq 2500	GeneJET	4
LandisEA_2021	Food	Bakery	Sourdough	Sourdough starter		USA;Canada;New Zealand\NA;Oceania	PRJNA589612	SRP230115	33496265	The diversity and function of sourdough starter microbiomes	2021	https://elifesciences.org/articles/61644#content	Illumina NextSeq	PowerSoil	40
LeechJ_2020	Food	Fermented foods; Dairy	Dairy;Brine;Sugar	vv.		Benin;UK;Germany:Mexico;China;Ireland;Japan;Russia\EU;Africa;Asia;NA	PRJEB35321	ERP118359	33172966	Fermented-Food Metagenomics Reveals Substrate-Associated Differences in Taxonomy and Health-Associated and Antibiotic Resistance Determinants	2020	https://msystems.asm.org/content/5/6/e00522-20	NextSeq500	Qiagen TissueLyser/GeneAll Exgene	58
LeonardSR_2016	Food	Fruit and Vegetables	Spinach	Spinach spiked with STEC		USA\NA	PRJNA340876	SRP083779	27930729	Strain-Level Discrimination of Shiga Toxin-Producing Escherichia coli in Spinach Using Metagenomic Sequencing	2016	https://journals.plos.org/plosone/article?id=10.1371/journal.pone.0167870	Illumina MiSeq	DNeasy Blood and Tissue Kit	12
LiZ_2018	Food	Fermented foods	Tea	Pu-erh tea		China\Asia	PRJNA433075	SRP132363	30166168	Revealing the influence of microbiota on the quality of Pu-erh tea during fermentation process by shotgun metagenomic and metabolomic analysis	2018	https://www.sciencedirect.com/science/article/pii/S0740002018301588	Illumina HiSeq 2000	other	6
LiZ_2019	Food	Fermented foods	Red pepper sauce			China\Asia	PRJNA473190	SRP149765	31500701	Metagenomic insights into the changes in microbial community and antimicrobial resistance genes associated with different salt content of red pepper (Capsicum annuum L.) sauce	2019	https://www.sciencedirect.com/science/article/abs/pii/S0740002019302989?via%3Dihub	HiSeq X Ten	other	8
LordanR_2019	Food	Dairy	Yogurt	Ovine pastorized-milk yogurt		Ireland\EU	PRJEB30083	ERP112494	-	The effect of ovine milk fermentation on the antithrombotic properties of polar lipids	2019	https://www.sciencedirect.com/science/article/pii/S1756464619300295	Illumina MiSeq	PowerSoil	5
McHughAJ_2020	Food	Dairy	Milk	Raw Milk;Skimmed Milk Powder		Ireland\EU	PRJEB31110	ERP113625	32265313	Tracking the Dairy Microbiota from Farm Bulk Tank to Skimmed Milk Powder	2020	https://msystems.asm.org/content/5/2/e00226-20#sec-12	Illumina MiSeq	PowerFood	16
MilaniC_2019	Food	Dairy	Cow Milk;Cheese	Parmesan	Parmesan	Italy\EU	PRJNA482503	SRP155009	30894548	Colonization of the human gut by bovine bacteria present in Parmesan cheese	2019	https://www.nature.com/articles/s41467-019-09303-w	NextSeq 500	DNeasy Mastitis Mini	4
PasolliE_2020	Food	Dairy;Probiotics	Yogurt;Probiotics			Italy\EU	PRJNA603575	SRP258112	32451391	Large-scale genome-wide analysis links lactic acid bacteria from food with the gut microbiome	2020	https://www.nature.com/articles/s41467-020-16438-8	NextSeq 500	other	16
PatroJN_2016	Food	Probiotics	Probiotics			USA\NA	PRJNA291686	SRP062833	27303722	Culture-independent metagenomic surveillance of commercially available probiotics with high-throughput next-generation sequencing	2016	https://journals.asm.org/doi/full/10.1128/mSphere.00057-16?rfr_dat=cr_pub++0pubmed&url_ver=Z39.88-2003&rfr_id=ori%3Arid%3Acrossref.org	Illumina MiSeq	PowerSoil	10
PfeferT_xxxx	Food	Dairy	Cheese	Cheddar cheese spiked with E.Coli		USA\NA	PRJNA430402	SRP131494	-	Evaluation of Enriched Background Microflora of Raw Milk Cheese Spiked with E. coli O157:H7 and E. coli O103 using Next-Generation Sequencing Technology	2018	https://iafp.confex.com/iafp/2016/webprogram/Paper11249.html	NextSeq 500	N/A	36
PorcellatoD_2016	Food	Dairy	Cheese	Dutch-type cheese		Norway\EU	mgp14606	mgm4653881.3;mgm4653882.3;mgm4653883.3;mgm4653884.3;mgm4653885.3;mgm4653886.3;mgm4653887.3;mgm4653888.3	-	Bacterial dynamics and functional analysis of microbial metagenomes during ripening of Dutch-type cheese	2016	https://www.sciencedirect.com/science/article/pii/S0958694616301686	Illumina MiSeq	UltraClean GelSpin	12
PothakosV_2020	Food	Fermented foods	Coffee	Coffee Arabica	Nestlè	Ecuador\SA	PRJEB24129	ERP105934	-	Temporal shotgun metagenomics of an Ecuadorian coffee fermentation process highlights the predominance of lactic acid bacteria	2020	https://www.sciencedirect.com/science/article/pii/S2590262820300034	Illumina MiSeq	other	6
QuigleyL_2016	Food	Dairy	Cheese	Continental-type cheese		Ireland\EU	PRJEB6952	ERP006630	27822529	Thermus and the pink discolouration defect in cheese	2016	https://msystems.asm.org/content/1/3/e00023-16#:~:text=The%20pink%20discoloration%20defect%20is,cheese%20industry%20worldwide%20(1).&text=It%20particularly%20impacts%20a%20range,consequential%20economic%20loss%20(1).	Illumina HiSeq 2000	PowerFood	10
RippF_2014	Food	Meat	Cattle Pig Sheep and Horse Sausage	Sausage containing cattle, pig, sheep and horse		Switzerland\EU	PRJNA271645	SRP051806		All-Food-Seq (AFS): a quantifiable screen for species in biological samples by deep DNA sequencing	2014	https://bmcgenomics.biomedcentral.com/articles/10.1186/1471-2164-15-639	Illumina HiSeq 2500	Wizard Plus Miniprep	1
SalvettiE_2016	Food	Fruit and Vegetables	Grape	Vitis vinifera L. cv. Corvina grape withering		Italy\EU	PRJNA289617	SRP063004	27445999	Whole-Metagenome-Sequencing-Based Community Profiles of Vitis vinifera L. cv. Corvina Berries Withered in Two Post-harvest Conditions	2016	https://www.ncbi.nlm.nih.gov/pmc/articles/PMC4917526/	Illumina HiSeq 2000	PowerWater	2
SomervilleV_2019	Food	Dairy	Whey	Swiss Gruyère whey starter		Switzerland\EU	PRJNA454439	SRP155105	31238873	Long read-based de novo assembly of low complex metagenome samples results in finished genomes and reveals insights into strain diversity and an active phage system	2019	https://bmcmicrobiol.biomedcentral.com/articles/10.1186/s12866-019-1500-0	Illumina MiSeq	other	1
SternesPR_2017	Food	Alcohol	Wine	Chardonnay grape must		Australia\Oceania	PRJNA305659	SRP067433	28595314	A combined meta-barcoding and shotgun metagenomic analysis of spontaneous wine fermentation	2017	https://academic.oup.com/gigascience/article/6/7/gix040/3862720	Illumina MiSeq	PowerFood	20
SulaimanJ_2014	Food	Brine	Soybean	Chinese soy sauce brine		Malaysia\Asia	PRJNA185981	SRP017928	25400624	Microbial succession and the functional potential during the fermentation of Chinese soy sauce brine	2014	https://www.frontiersin.org/articles/10.3389/fmicb.2014.00556/full	Illumina MiSeq	Metagenome DNA Isolation Kit for Water	7
VerceM_2019	Food	Fermented foods	Water kefir	Water kefir (figs)		Belgium\EU	PRJEB21603	ERP023873		Shotgun Metagenomics of a Water Kefir Fermentation Ecosystem Reveals a Novel Oenococcus Species	2019	https://www.frontiersin.org/articles/10.3389/fmicb.2019.00479/full	Ion PGM	other	4
WalshAM_2016	Food	Dairy	Kefir	Milk kefir		France;Ireland;UK\EU	PRJEB15432	ERP017163	27822552	Microbial Succession and Flavor Production in the Fermented Dairy Beverage Kefir	2016	https://msystems.asm.org/content/1/5/e00052-16	Illumina MiSeq	PowerSoil	18
WalshAM_2017	Food	Dairy	Nunu			Ghana\Africa	PRJEB20873	ERP023064	28625983	Strain-Level Metagenomic Analysis of the Fermented Dairy Beverage Nunu Highlights Potential Food Safety Risks	2017	https://aem.asm.org/content/83/16/e01144-17	Illumina MiSeq	Promega Wizard	10
WalshAM_2020	Food	Dairy	Cheese	vv.		Ireland\EU	PRJEB32768	ERP115482	-	Meta-analysis of cheese microbiomes highlights contributions to multiple aspects of quality	2020	https://www.nature.com/articles/s43016-020-0129-3	NextSeq500	PowerFood	77
WolfeBE_2014	Food	Dairy	Cheese	vv.		vv.\EU;NA	mgp3362	mgm4524482.3;mgm4524483.3;mgm4524484.3;mgm4524485.3;mgm4524486.3;mgm4524487.3;mgm4524488.3;mgm4524489.3;mgm4524490.3;mgm4524491.3	25036636	Cheese rind communities provide tractable systems for in situ and in vitro studies of microbial diversity	2014	https://www.cell.com/fulltext/S0092-8674(14)00745-4	Illumina HiSeq 2000	PowerSoil	24
XieM_2019	Food	Brine	Soybean	Dajiang-meju		China\Asia	CRA001049	CRR031822	30599960	An integrated metagenomic/metaproteomic investigation of microbiota in dajiang-meju, a traditional fermented soybean product in Northeast China	2019	https://www.sciencedirect.com/science/article/pii/S0963996918308688	Illumina HiSeq 2500	PowerMax	1
YaoG_2017	Food	Dairy	Koumiss			Mongolia;China\Asia	PRJNA340315	SRP083102	28223973	A Perspective Study of Koumiss Microbiome by Metagenomics Analysis Based on Single-Cell Amplification Technique	2017	https://www.ncbi.nlm.nih.gov/pmc/articles/PMC5293792/	Illumina HiSeq 2500	other	30
YasirM_2020	Food	Dairy	Laban	Fermented milk		Saudi Arabia\Asia	PRJEB36988	ERP120265	33233218	Comparative metagenomics and characterization of antimicrobial resistance genes in pasteurized and homemade fermented Arabian laban	2020	https://www.sciencedirect.com/science/article/abs/pii/S0963996920306645	Illumina MiSeq	PowerFood	2
YulandiA_2020	Food	Fermented foods	Soybean	Tempeh		Indonesia\Asia	PRJNA605305	SRP247539	33308279	Shotgun metagenomic analysis reveals new insights into bacterial community profiles in tempeh	2020	https://bmcresnotes.biomedcentral.com/articles/10.1186/s13104-020-05406-6	Illumina NovaSeq 6000	ZymoBIOMICS DNA/RNA Mini Kit	2
ZhaoCC_2020	Food	Fermented foods	Skate fish	Hongeo		South Korea\Asia	PRJNA594855	SRP236017	32247457	Shotgun metagenomics approach reveals the bacterial community and metabolic pathways in commercial hongeo product, a traditional Korean fermented skate product	2020	https://www.sciencedirect.com/science/article/abs/pii/S0963996920300557?via%3Dihub	Illumina HiSeq 2000	Fast DNA SPIN Kit	5

## Sheet: Sheet2
Metadata for high-quality AAB MAGs
Genome id	Dataset id	Sample id	Genome type	Assigned taxonomy	Food type	Completeness	Contamination	Sum length
ArikanM_2020__ERS1875938__bin.3	ArikanM_2020	ERS1875938	MAG	k__Bacteria|p__Proteobacteria|c__Alphaproteobacteria|o__Rhodospirillales|f__Acetobacteraceae|g__Gluconacetobacter|s__Gluconacetobacter_entanii|t__SGB24152	Kombucha	91.54	0	2303387
ArikanM_2020__ERS1881306__bin.5	ArikanM_2020	ERS1881306	MAG	k__Bacteria|p__Proteobacteria|c__Alphaproteobacteria|o__Rhodospirillales|f__Acetobacteraceae|g__Komagataeibacter|s__Komagataeibacter_xylinus|t__SGB30482	Kombucha	95.19	2.11	2722496
ArikanM_2020__ERS1937824__bin.1	ArikanM_2020	ERS1937824	MAG	k__Bacteria|p__Proteobacteria|c__Alphaproteobacteria|o__Rhodospirillales|f__Acetobacteraceae|g__Komagataeibacter|s__Komagataeibacter_rhaeticus|t__SGB1180	Kombucha	95.21	0	2831343
ArikanM_2020__ERS1937824__bin.3	ArikanM_2020	ERS1937824	MAG	k__Bacteria|p__Proteobacteria|c__Alphaproteobacteria|o__Rhodospirillales|f__Acetobacteraceae|g__Komagataeibacter|s__Komagataeibacter_xylinus|t__SGB30482	Kombucha	98.94	1.12	2772231
ArikanM_2020__ERS1937824__bin.4	ArikanM_2020	ERS1937824	MAG	k__Bacteria|p__Proteobacteria|c__Alphaproteobacteria|o__Rhodospirillales|f__Acetobacteraceae|g__Gluconacetobacter|s__Gluconacetobacter_entanii|t__SGB24152	Kombucha	93.03	0	2265800
ArikanM_2020__ERS1937969__bin.3	ArikanM_2020	ERS1937969	MAG	k__Bacteria|p__Proteobacteria|c__Alphaproteobacteria|o__Rhodospirillales|f__Acetobacteraceae|g__Komagataeibacter|s__Komagataeibacter_xylinus|t__SGB30482	Kombucha	97.29	2.24	2680084
ArikanM_2020__ERS1937969__bin.5	ArikanM_2020	ERS1937969	MAG	k__Bacteria|p__Proteobacteria|c__Alphaproteobacteria|o__Rhodospirillales|f__Acetobacteraceae|g__Gluconacetobacter|s__Gluconacetobacter_entanii|t__SGB24152	Kombucha	99.49	0.5	3041462
ArikanM_2020__ERS1937969__bin.6	ArikanM_2020	ERS1937969	MAG	k__Bacteria|p__Proteobacteria|c__Alphaproteobacteria|o__Rhodospirillales|f__Acetobacteraceae|g__Komagataeibacter|s__Komagataeibacter_rhaeticus|t__SGB1180	Kombucha	95.05	2.16	2876641
ArikanM_2020__ERS1939580__bin.2	ArikanM_2020	ERS1939580	MAG	k__Bacteria|p__Proteobacteria|c__Alphaproteobacteria|o__Rhodospirillales|f__Acetobacteraceae|g__Komagataeibacter|s__Komagataeibacter_xylinus|t__SGB30482	Kombucha	99.53	0.12	2814879
ArikanM_2020__ERS1939580__bin.3	ArikanM_2020	ERS1939580	MAG	k__Bacteria|p__Proteobacteria|c__Alphaproteobacteria|o__Rhodospirillales|f__Acetobacteraceae|g__Komagataeibacter|s__Komagataeibacter_rhaeticus|t__SGB1180	Kombucha	99.03	0	2771875
ArikanM_2020__ERS1939586__bin.3	ArikanM_2020	ERS1939586	MAG	k__Bacteria|p__Proteobacteria|c__Alphaproteobacteria|o__Rhodospirillales|f__Acetobacteraceae|g__Gluconacetobacter|s__Gluconacetobacter_entanii|t__SGB24152	Kombucha	98.01	1.51	2674064
ArikanM_2020__ERS1939593__bin.4	ArikanM_2020	ERS1939593	MAG	k__Bacteria|p__Proteobacteria|c__Alphaproteobacteria|o__Rhodospirillales|f__Acetobacteraceae|g__Komagataeibacter|s__Komagataeibacter_rhaeticus|t__SGB1180	Kombucha	94.56	0	2839428
ArikanM_2020__ERS1939593__bin.5	ArikanM_2020	ERS1939593	MAG	k__Bacteria|p__Proteobacteria|c__Alphaproteobacteria|o__Rhodospirillales|f__Acetobacteraceae|g__Gluconacetobacter|s__Gluconacetobacter_entanii|t__SGB24152	Kombucha	98.01	0	2476843
ArikanM_2020__ERS1939594__bin.2	ArikanM_2020	ERS1939594	MAG	k__Bacteria|p__Proteobacteria|c__Alphaproteobacteria|o__Rhodospirillales|f__Acetobacteraceae|g__Komagataeibacter|s__Komagataeibacter_rhaeticus|t__SGB1180	Kombucha	96.79	0	2911754
ArikanM_2020__ERS1939594__bin.3	ArikanM_2020	ERS1939594	MAG	k__Bacteria|p__Proteobacteria|c__Alphaproteobacteria|o__Rhodospirillales|f__Acetobacteraceae|g__Komagataeibacter|s__Komagataeibacter_xylinus|t__SGB30482	Kombucha	90.58	1.24	2208301
ArikanM_2020__ERS1939594__bin.6	ArikanM_2020	ERS1939594	MAG	k__Bacteria|p__Proteobacteria|c__Alphaproteobacteria|o__Rhodospirillales|f__Acetobacteraceae|g__Gluconacetobacter|s__Gluconacetobacter_entanii|t__SGB24152	Kombucha	97.01	0.5	3166124
ArikanM_2020__ERS1939655__bin.1	ArikanM_2020	ERS1939655	MAG	k__Bacteria|p__Proteobacteria|c__Alphaproteobacteria|o__Rhodospirillales|f__Acetobacteraceae|g__Komagataeibacter|s__Komagataeibacter_rhaeticus|t__SGB1180	Kombucha	99.32	0	2955699
ArikanM_2020__ERS1939655__bin.4	ArikanM_2020	ERS1939655	MAG	k__Bacteria|p__Proteobacteria|c__Alphaproteobacteria|o__Rhodospirillales|f__Acetobacteraceae|g__Gluconacetobacter|s__Gluconacetobacter_entanii|t__SGB24152	Kombucha	95.52	0	2363306
ArikanM_2020__ERS1939655__bin.5	ArikanM_2020	ERS1939655	MAG	k__Bacteria|p__Proteobacteria|c__Alphaproteobacteria|o__Rhodospirillales|f__Acetobacteraceae|g__Komagataeibacter|s__Komagataeibacter_xylinus|t__SGB30482	Kombucha	98.95	0.12	2874712
ArikanM_2020__ERS1939656__bin.3	ArikanM_2020	ERS1939656	MAG	k__Bacteria|p__Proteobacteria|c__Alphaproteobacteria|o__Rhodospirillales|f__Acetobacteraceae|g__Komagataeibacter|s__Komagataeibacter_xylinus|t__SGB30482	Kombucha	91.03	0.29	2369457
ArikanM_2020__ERS1939656__bin.5	ArikanM_2020	ERS1939656	MAG	k__Bacteria|p__Proteobacteria|c__Alphaproteobacteria|o__Rhodospirillales|f__Acetobacteraceae|g__Komagataeibacter|s__Komagataeibacter_rhaeticus|t__SGB1180	Kombucha	97.76	0.29	2855979
ArikanM_2020__ERS1939656__bin.7	ArikanM_2020	ERS1939656	MAG	k__Bacteria|p__Proteobacteria|c__Alphaproteobacteria|o__Rhodospirillales|f__Acetobacteraceae|g__Gluconacetobacter|s__Gluconacetobacter_entanii|t__SGB24152	Kombucha	95.02	0	2364342
ArikanM_2020__ERS1939657__bin.6	ArikanM_2020	ERS1939657	MAG	k__Bacteria|p__Proteobacteria|c__Alphaproteobacteria|o__Rhodospirillales|f__Acetobacteraceae|g__Komagataeibacter|s__Komagataeibacter_xylinus|t__SGB30482	Kombucha	97.21	3.98	2871627
CM_Injera__E2__bin.1	CM_Injera	injera_E2	MAG	k__Bacteria|p__Proteobacteria|c__Alphaproteobacteria|o__Rhodospirillales|f__Acetobacteraceae|g__Acetobacter|s__Acetobacter_SGB69753|t__SGB69753	Injera	99.25	0	2374835
DeRoosJ_2020__B3M__bin.2	DeRoosJ_2020	B3M	MAG	k__Bacteria|p__Proteobacteria|c__Alphaproteobacteria|o__Rhodospirillales|f__Acetobacteraceae|g__Acetobacter|s__Acetobacter_lambici|t__SGB89217	Beer	94.68	0.75	2569187
DeRoosJ_2020__B9M__bin.4	DeRoosJ_2020	B9M	MAG	k__Bacteria|p__Proteobacteria|c__Alphaproteobacteria|o__Rhodospirillales|f__Acetobacteraceae|g__Acetobacter|s__Acetobacter_ascendens|t__SGB1195	Beer	96.57	0.11	2509684
LandisEA_2021__SRS5652903__bin.1	LandisEA_2021	SRS5652903	MAG	k__Bacteria|p__Proteobacteria|c__Alphaproteobacteria|o__Rhodospirillales|f__Acetobacteraceae|g__Acetobacter|s__Acetobacter_malorum|t__SGB1202	Sourdough	100	0.5	2748828
LandisEA_2021__SRS5653094__bin.6	LandisEA_2021	SRS5653094	MAG	k__Bacteria|p__Proteobacteria|c__Alphaproteobacteria|o__Rhodospirillales|f__Acetobacteraceae|g__Acetobacter|s__Acetobacter_syzygii|t__SGB1189	Sourdough	95.02	0	2087428
LandisEA_2021__SRS5653126__bin.1	LandisEA_2021	SRS5653126	MAG	k__Bacteria|p__Proteobacteria|c__Alphaproteobacteria|o__Rhodospirillales|f__Acetobacteraceae|g__Acetobacter|s__Acetobacter_okinawensis|t__SGB1191	Sourdough	97.51	0	2507782
LandisEA_2021__SRS5653137__bin.6	LandisEA_2021	SRS5653137	MAG	k__Bacteria|p__Proteobacteria|c__Alphaproteobacteria|o__Rhodospirillales|f__Acetobacteraceae|g__Acetobacter|s__Acetobacter_pomorum|t__SGB1194	Sourdough	98.01	0	2286429
LandisEA_2021__SRS5653155__bin.3	LandisEA_2021	SRS5653155	MAG	k__Bacteria|p__Proteobacteria|c__Alphaproteobacteria|o__Rhodospirillales|f__Acetobacteraceae|g__Acetobacter|s__Acetobacter_cerevisiae|t__SGB1200	Sourdough	95.71	0.41	2809208
LandisEA_2021__SRS5653217__bin.3	LandisEA_2021	SRS5653217	MAG	k__Bacteria|p__Proteobacteria|c__Alphaproteobacteria|o__Rhodospirillales|f__Acetobacteraceae|g__Acetobacter|s__Acetobacter_SGB92972|t__SGB92972	Sourdough	100	0	3014132
Leech2019__FS01_2016__bin.7	LeechJ_2020	ERS3967690	MAG	k__Bacteria|p__Proteobacteria|c__Alphaproteobacteria|o__Rhodospirillales|f__Acetobacteraceae|g__Gluconobacter|s__Gluconobacter_sp_Gdi|t__SGB69210	Kvass	99.5	0.5	3239854
Leech2019__FS03_2016__bin.2	LeechJ_2020	ERS3967692	MAG	k__Bacteria|p__Proteobacteria|c__Alphaproteobacteria|o__Rhodospirillales|f__Acetobacteraceae|g__Acetobacter|s__Acetobacter_malorum|t__SGB1201	Boza	100	1	3291335
Leech2019__FS09_2016__bin.5	LeechJ_2020	ERS3967697	MAG	k__Bacteria|p__Proteobacteria|c__Alphaproteobacteria|o__Rhodospirillales|f__Acetobacteraceae|g__Gluconobacter|s__Gluconobacter_albidus|t__SGB1164	Ginger Beer	95.68	0.91	3133598
Leech2019__FS13_2016__bin.4	LeechJ_2020	ERS3967701	MAG	k__Bacteria|p__Proteobacteria|c__Alphaproteobacteria|o__Rhodospirillales|f__Acetobacteraceae|g__Gluconobacter|s__Gluconobacter_oxydans|t__SGB1165	Water Kefir	100	0	2997985
Leech2019__FS33_2017__bin.6	LeechJ_2020	ERS3967716	MAG	k__Bacteria|p__Proteobacteria|c__Alphaproteobacteria|o__Rhodospirillales|f__Acetobacteraceae|g__GGB49319|s__GGB49319_SGB69218|t__SGB69218	Water Kefir	94.36	1.24	3669741
Leech2019__FS39_2017__bin.2	LeechJ_2020	ERS3967722	MAG	k__Bacteria|p__Proteobacteria|c__Alphaproteobacteria|o__Rhodospirillales|f__Acetobacteraceae|g__Acetobacter|s__Acetobacter_SGB69213|t__SGB69213	Sauerkraut	98.26	0.25	2747189
Leech2019__FS41_2017__bin.4	LeechJ_2020	ERS3967724	MAG	k__Bacteria|p__Proteobacteria|c__Alphaproteobacteria|o__Rhodospirillales|f__Acetobacteraceae|g__Acetobacter|s__Acetobacter_SGB69214|t__SGB69214	Apple Cider Vinegar	92.29	0.5	2150529
Leech2019__FS44_2017__bin.6	LeechJ_2020	ERS3967727	MAG	k__Bacteria|p__Proteobacteria|c__Alphaproteobacteria|o__Rhodospirillales|f__Acetobacteraceae|g__Gluconobacter|s__Gluconobacter_SGB69209|t__SGB69209	Water Kefir	98.54	0.5	3195999
Leech2019__FS44_2017__bin.7	LeechJ_2020	ERS3967727	MAG	k__Bacteria|p__Proteobacteria|c__Alphaproteobacteria|o__Rhodospirillales|f__Acetobacteraceae|g__Acetobacter|s__Acetobacter_malorum|t__SGB1201	Water Kefir	98.37	1	2864531
Leech2019__FS45_2017__bin.1	LeechJ_2020	ERS3967728	MAG	k__Bacteria|p__Proteobacteria|c__Alphaproteobacteria|o__Rhodospirillales|f__Acetobacteraceae|g__Gluconobacter|s__Gluconobacter_SGB69209|t__SGB69209	Water Kefir	99.25	0.25	3033886
Leech2019__FS45_2017__bin.9	LeechJ_2020	ERS3967728	MAG	k__Bacteria|p__Proteobacteria|c__Alphaproteobacteria|o__Rhodospirillales|f__Acetobacteraceae|g__Acetobacter|s__Acetobacter_malorum|t__SGB1201	Water Kefir	94.53	0	2747616
Leech2019__FS55_2017__bin.3	LeechJ_2020	ERS3967738	MAG	k__Bacteria|p__Proteobacteria|c__Alphaproteobacteria|o__Rhodospirillales|f__Acetobacteraceae|g__Acetobacter|s__Acetobacter_senegalensis|t__SGB1205	Kombucha	98.01	0	2671812
Leech2019__FS55_2017__bin.5	LeechJ_2020	ERS3967738	MAG	k__Bacteria|p__Proteobacteria|c__Alphaproteobacteria|o__Rhodospirillales|f__Acetobacteraceae|g__Komagataeibacter|s__Komagataeibacter_intermedius|t__SGB1176	Kombucha	93.32	1.26	2932879
Leech2019__FS55_2017__bin.6	LeechJ_2020	ERS3967738	MAG	k__Bacteria|p__Proteobacteria|c__Alphaproteobacteria|o__Rhodospirillales|f__Acetobacteraceae|g__Komagataeibacter|s__Komagataeibacter_rhaeticus|t__SGB1180	Kombucha	97.03	1.12	2489906
Leech2019__FS55_2017__bin.8	LeechJ_2020	ERS3967738	MAG	k__Bacteria|p__Proteobacteria|c__Alphaproteobacteria|o__Rhodospirillales|f__Acetobacteraceae|g__Komagataeibacter|s__Komagataeibacter_saccharivorans|t__SGB24153	Kombucha	95.94	0	2967235
Leech2019__FS56_2017__bin.10	LeechJ_2020	ERS3967739	MAG	k__Bacteria|p__Proteobacteria|c__Alphaproteobacteria|o__Rhodospirillales|f__Acetobacteraceae|g__Acetobacter|s__Acetobacter_syzygii|t__SGB1189	Water Kefir	92.52	0.75	2091927
Leech2019__FS56_2017__bin.2	LeechJ_2020	ERS3967739	MAG	k__Bacteria|p__Proteobacteria|c__Alphaproteobacteria|o__Rhodospirillales|f__Acetobacteraceae|g__Gluconobacter|s__Gluconobacter_oxydans|t__SGB1165	Water Kefir	97.01	0	3206075
Leech2019__FS56_2017__bin.4	LeechJ_2020	ERS3967739	MAG	k__Bacteria|p__Proteobacteria|c__Alphaproteobacteria|o__Rhodospirillales|f__Acetobacteraceae|g__Gluconacetobacter|s__Gluconacetobacter_dulcium|t__SGB69211	Water Kefir	96.72	3.66	4649879
Leech2019__FS56_2017__bin.9	LeechJ_2020	ERS3967739	MAG	k__Bacteria|p__Proteobacteria|c__Alphaproteobacteria|o__Rhodospirillales|f__Acetobacteraceae|g__Komagataeibacter|s__Komagataeibacter_saccharivorans|t__SGB24153	Water Kefir	98.03	0.25	2757384
LeechJ_2020__ERS3967690__bin.9	LeechJ_2020	ERS3967690	MAG	k__Bacteria|p__Proteobacteria|c__Alphaproteobacteria|o__Rhodospirillales|f__Acetobacteraceae|g__Acetobacter|s__Acetobacter_pomorum|t__SGB1194	Kvass	90.64	2.63	2018449
LeechJ_2020__ERS3967714__bin.5	LeechJ_2020	ERS3967714	MAG	k__Bacteria|p__Proteobacteria|c__Alphaproteobacteria|o__Rhodospirillales|f__Acetobacteraceae|g__GGB49319|s__GGB49319_SGB69218|t__SGB69218	Water Kefir	91.58	3.23	3719501
LeechJ_2020__ERS3967714__bin.8	LeechJ_2020	ERS3967714	MAG	k__Bacteria|p__Proteobacteria|c__Alphaproteobacteria|o__Rhodospirillales|f__Acetobacteraceae|g__Gluconacetobacter|s__Gluconacetobacter_dulcium|t__SGB69211	Water Kefir	94.93	3.85	4517079
LeechJ_2020__ERS3967715__bin.4	LeechJ_2020	ERS3967715	MAG	k__Bacteria|p__Proteobacteria|c__Alphaproteobacteria|o__Rhodospirillales|f__Acetobacteraceae|g__Gluconacetobacter|s__Gluconacetobacter_dulcium|t__SGB69211	Water Kefir	92.81	2.05	4154448
LeechJ_2020__ERS3967715__bin.7	LeechJ_2020	ERS3967715	MAG	k__Bacteria|p__Proteobacteria|c__Alphaproteobacteria|o__Rhodospirillales|f__Acetobacteraceae|g__GGB49319|s__GGB49319_SGB69218|t__SGB69218	Water Kefir	97.59	1.74	3826255
LeechJ_2020__ERS3967722__bin.9	LeechJ_2020	ERS3967722	MAG	k__Bacteria|p__Proteobacteria|c__Alphaproteobacteria|o__Rhodospirillales|f__Acetobacteraceae|g__Acetobacter|s__Acetobacter_SGB69213|t__SGB69213	Sauerkraut	96.28	0.75	2869150
LeechJ_2020__ERS3967723__bin.17	LeechJ_2020	ERS3967723	MAG	k__Bacteria|p__Proteobacteria|c__Alphaproteobacteria|o__Rhodospirillales|f__Acetobacteraceae|g__Komagataeibacter|s__Komagataeibacter_xylinus|t__SGB24156	Kombucha	98.18	3.81	2834466
LeechJ_2020__ERS3967724__bin.1	LeechJ_2020	ERS3967724	MAG	k__Bacteria|p__Proteobacteria|c__Alphaproteobacteria|o__Rhodospirillales|f__Acetobacteraceae|g__Acetobacter|s__Acetobacter_SGB69214|t__SGB69214	Apple Cider Vinegar	95.46	0.5	2330766
LeechJ_2020__ERS3967724__bin.7	LeechJ_2020	ERS3967724	MAG	k__Bacteria|p__Proteobacteria|c__Alphaproteobacteria|o__Rhodospirillales|f__Acetobacteraceae|g__Gluconobacter|s__Gluconobacter_potus|t__SGB1166	Apple Cider Vinegar	99.75	0	2833276
LeechJ_2020__ERS3967727__bin.8	LeechJ_2020	ERS3967727	MAG	k__Bacteria|p__Proteobacteria|c__Alphaproteobacteria|o__Rhodospirillales|f__Acetobacteraceae|g__Gluconobacter|s__Gluconobacter_SGB69209|t__SGB69209	Water Kefir	92.54	0.62	3077607
LeechJ_2020__ERS3967727__bin.9	LeechJ_2020	ERS3967727	MAG	k__Bacteria|p__Proteobacteria|c__Alphaproteobacteria|o__Rhodospirillales|f__Acetobacteraceae|g__Acetobacter|s__Acetobacter_malorum|t__SGB1201	Water Kefir	98.51	1.79	2912317
LeechJ_2020__ERS3967728__bin.3	LeechJ_2020	ERS3967728	MAG	k__Bacteria|p__Proteobacteria|c__Alphaproteobacteria|o__Rhodospirillales|f__Acetobacteraceae|g__Acetobacter|s__Acetobacter_malorum|t__SGB1201	Water Kefir	98.46	3.03	2924368
LeechJ_2020__ERS3967728__bin.8	LeechJ_2020	ERS3967728	MAG	k__Bacteria|p__Proteobacteria|c__Alphaproteobacteria|o__Rhodospirillales|f__Acetobacteraceae|g__Gluconobacter|s__Gluconobacter_SGB69209|t__SGB69209	Water Kefir	99.75	0	3073834
LeechJ_2020__ERS3967738__bin.1	LeechJ_2020	ERS3967738	MAG	k__Bacteria|p__Proteobacteria|c__Alphaproteobacteria|o__Rhodospirillales|f__Acetobacteraceae|g__Komagataeibacter|s__Komagataeibacter_rhaeticus|t__SGB1180	Kombucha	98.55	1	3019125
LeechJ_2020__ERS3967738__bin.2	LeechJ_2020	ERS3967738	MAG	k__Bacteria|p__Proteobacteria|c__Alphaproteobacteria|o__Rhodospirillales|f__Acetobacteraceae|g__Komagataeibacter|s__Komagataeibacter_intermedius|t__SGB1176	Kombucha	91.42	1.74	3025574
LeechJ_2020__ERS3967738__bin.4	LeechJ_2020	ERS3967738	MAG	k__Bacteria|p__Proteobacteria|c__Alphaproteobacteria|o__Rhodospirillales|f__Acetobacteraceae|g__Komagataeibacter|s__Komagataeibacter_saccharivorans|t__SGB24153	Kombucha	97.89	0	3135964
LeechJ_2020__ERS3967738__bin.5	LeechJ_2020	ERS3967738	MAG	k__Bacteria|p__Proteobacteria|c__Alphaproteobacteria|o__Rhodospirillales|f__Acetobacteraceae|g__Acetobacter|s__Acetobacter_senegalensis|t__SGB1205	Kombucha	96.02	0	2569214
LeechJ_2020__ERS3967739__bin.10	LeechJ_2020	ERS3967739	MAG	k__Bacteria|p__Proteobacteria|c__Alphaproteobacteria|o__Rhodospirillales|f__Acetobacteraceae|g__Gluconacetobacter|s__Gluconacetobacter_dulcium|t__SGB69211	Water Kefir	96.97	3.03	3855960
LeechJ_2020__ERS3967739__bin.11	LeechJ_2020	ERS3967739	MAG	k__Bacteria|p__Proteobacteria|c__Alphaproteobacteria|o__Rhodospirillales|f__Acetobacteraceae|g__Gluconobacter|s__Gluconobacter_oxydans|t__SGB1165	Water Kefir	95.52	0	2957693
LeechJ_2020__ERS3967739__bin.3	LeechJ_2020	ERS3967739	MAG	k__Bacteria|p__Proteobacteria|c__Alphaproteobacteria|o__Rhodospirillales|f__Acetobacteraceae|g__Acetobacter|s__Acetobacter_syzygii|t__SGB1189	Water Kefir	97.75	0.5	2221833
LeechJ_xxxx__AF14__bin.5	LeechJ_xxxx	AF14	MAG	k__Bacteria|p__Proteobacteria|c__Alphaproteobacteria|o__Rhodospirillales|f__Acetobacteraceae|g__Acetobacter|s__Acetobacter_ghanensis|t__SGB1192	Wara	93.32	1	2284977
LeechJ_xxxx__AF31__bin.3	LeechJ_xxxx	AF31	MAG	k__Bacteria|p__Proteobacteria|c__Alphaproteobacteria|o__Rhodospirillales|f__Acetobacteraceae|g__Acetobacter|s__Acetobacter_peroxydans|t__SGB89214	Burukutu	100	0	2534896
LeechJ_xxxx__AF31__bin.6	LeechJ_xxxx	AF31	MAG	k__Bacteria|p__Proteobacteria|c__Alphaproteobacteria|o__Rhodospirillales|f__Acetobacteraceae|g__Acetobacter|s__Acetobacter_indonesiensis|t__SGB1203	Burukutu	91.12	1.52	2490944
LeechJ_xxxx__AF51__bin.7	LeechJ_xxxx	AF51	MAG	k__Bacteria|p__Proteobacteria|c__Alphaproteobacteria|o__Rhodospirillales|f__Acetobacteraceae|g__Acetobacter|s__Acetobacter_peroxydans|t__SGB89214	Fufu	91.91	2.49	2516064
LeechJ_xxxx__AF68__bin.16	LeechJ_xxxx	AF68	MAG	k__Bacteria|p__Proteobacteria|c__Alphaproteobacteria|o__Rhodospirillales|f__Acetobacteraceae|g__Acetobacter|s__Acetobacter_lovaniensis|t__SGB89218	Sekete	94.19	0.5	2213589
LeechJ_xxxx__AF88__bin.7	LeechJ_xxxx	AF88	MAG	k__Bacteria|p__Proteobacteria|c__Alphaproteobacteria|o__Rhodospirillales|f__Acetobacteraceae|g__Acetobacter|s__Acetobacter_lovaniensis|t__SGB89218	Ogi	98.51	0	2452401
MortensenS_xxxx__WK001-1-L-08h-01F1_S25__bin.14	MortensenS_xxxx	WK001-1-L-08h-01F1_S25	MAG	k__Bacteria|p__Proteobacteria|c__Alphaproteobacteria|o__Rhodospirillales|f__Acetobacteraceae|g__Acetobacter|s__Acetobacter_papayae|t__SGB30486	Water Kefir	93.96	1.49	2586625
MortensenS_xxxx__WK001-1-L-48h-01F2_S26__bin.7	MortensenS_xxxx	WK001-1-L-48h-01F2_S26	MAG	k__Bacteria|p__Proteobacteria|c__Alphaproteobacteria|o__Rhodospirillales|f__Acetobacteraceae|g__Acetobacter|s__Acetobacter_orientalis|t__SGB1187	Water Kefir	100	0	2575203
MortensenS_xxxx__WK001-2-G-48h-01C4_S1__bin.3	MortensenS_xxxx	WK001-2-G-48h-01C4_S1	MAG	k__Bacteria|p__Proteobacteria|c__Alphaproteobacteria|o__Rhodospirillales|f__Acetobacteraceae|g__Acetobacter|s__Acetobacter_orientalis|t__SGB1187	Water Kefir	95.28	1.33	2383208
MortensenS_xxxx__WK001-2-L-08h-01F3_S27__bin.13	MortensenS_xxxx	WK001-2-L-08h-01F3_S27	MAG	k__Bacteria|p__Proteobacteria|c__Alphaproteobacteria|o__Rhodospirillales|f__Acetobacteraceae|g__Acetobacter|s__Acetobacter_orientalis|t__SGB1187	Water Kefir	100	0	2573211
MortensenS_xxxx__WK001-2-L-08h-01F3_S27__bin.3	MortensenS_xxxx	WK001-2-L-08h-01F3_S27	MAG	k__Bacteria|p__Proteobacteria|c__Alphaproteobacteria|o__Rhodospirillales|f__Acetobacteraceae|g__Acetobacter|s__Acetobacter_papayae|t__SGB30486	Water Kefir	98.51	1	2995162
MortensenS_xxxx__WK001-2-L-08h-01F3_S27__bin.7	MortensenS_xxxx	WK001-2-L-08h-01F3_S27	MAG	k__Bacteria|p__Proteobacteria|c__Alphaproteobacteria|o__Rhodospirillales|f__Acetobacteraceae|g__Acetobacter|s__Acetobacter_fabarum|t__SGB1190	Water Kefir	97.39	1.24	2438729
MortensenS_xxxx__WK001-2-L-48h-01F4_S28__bin.6	MortensenS_xxxx	WK001-2-L-48h-01F4_S28	MAG	k__Bacteria|p__Proteobacteria|c__Alphaproteobacteria|o__Rhodospirillales|f__Acetobacteraceae|g__Acetobacter|s__Acetobacter_papayae|t__SGB30486	Water Kefir	98.51	0.5	3109052
MortensenS_xxxx__WK001T-1-L-08h-05E6_S94__bin.4	MortensenS_xxxx	WK001T-1-L-08h-05E6_S94	MAG	k__Bacteria|p__Proteobacteria|c__Alphaproteobacteria|o__Rhodospirillales|f__Acetobacteraceae|g__Acetobacter|s__Acetobacter_fabarum|t__SGB1190	Water Kefir	96.46	0.75	2502583
MortensenS_xxxx__WK001T-1-L-48h-05F9_S106__bin.4	MortensenS_xxxx	WK001T-1-L-48h-05F9_S106	MAG	k__Bacteria|p__Proteobacteria|c__Alphaproteobacteria|o__Rhodospirillales|f__Acetobacteraceae|g__Acetobacter|s__Acetobacter_orientalis|t__SGB1187	Water Kefir	94.93	1.7	2322968
MortensenS_xxxx__WK001T-1-L-48h-05F9_S106__bin.7	MortensenS_xxxx	WK001T-1-L-48h-05F9_S106	MAG	k__Bacteria|p__Proteobacteria|c__Alphaproteobacteria|o__Rhodospirillales|f__Acetobacteraceae|g__Acetobacter|s__Acetobacter_fabarum|t__SGB1190	Water Kefir	98.51	0.5	2465539
MortensenS_xxxx__WK001T-2-L-08h-05E7_S95__bin.8	MortensenS_xxxx	WK001T-2-L-08h-05E7_S95	MAG	k__Bacteria|p__Proteobacteria|c__Alphaproteobacteria|o__Rhodospirillales|f__Acetobacteraceae|g__Acetobacter|s__Acetobacter_fabarum|t__SGB1190	Water Kefir	91.07	3.27	2399018
MortensenS_xxxx__WK001T-2-L-48h-05G1_S107__bin.2	MortensenS_xxxx	WK001T-2-L-48h-05G1_S107	MAG	k__Bacteria|p__Proteobacteria|c__Alphaproteobacteria|o__Rhodospirillales|f__Acetobacteraceae|g__Acetobacter|s__Acetobacter_orientalis|t__SGB1187	Water Kefir	97.22	0.75	2392254
MortensenS_xxxx__WK001T-2-L-48h-05G1_S107__bin.7	MortensenS_xxxx	WK001T-2-L-48h-05G1_S107	MAG	k__Bacteria|p__Proteobacteria|c__Alphaproteobacteria|o__Rhodospirillales|f__Acetobacteraceae|g__Acetobacter|s__Acetobacter_fabarum|t__SGB1190	Water Kefir	98.01	0.25	2374045
MortensenS_xxxx__WK002-1-L-08h-01F5_S29__bin.3	MortensenS_xxxx	WK002-1-L-08h-01F5_S29	MAG	k__Bacteria|p__Proteobacteria|c__Alphaproteobacteria|o__Rhodospirillales|f__Acetobacteraceae|g__Gluconobacter|s__Gluconobacter_potus|t__SGB1166	Water Kefir	98.51	0	3144141
MortensenS_xxxx__WK002-1-L-48h-01F6_S30__bin.4	MortensenS_xxxx	WK002-1-L-48h-01F6_S30	MAG	k__Bacteria|p__Proteobacteria|c__Alphaproteobacteria|o__Rhodospirillales|f__Acetobacteraceae|g__Acetobacter|s__Acetobacter_syzygii|t__SGB1189	Water Kefir	94.59	0	2428416
MortensenS_xxxx__WK002-2-L-08h-01F7_S31__bin.7	MortensenS_xxxx	WK002-2-L-08h-01F7_S31	MAG	k__Bacteria|p__Proteobacteria|c__Alphaproteobacteria|o__Rhodospirillales|f__Acetobacteraceae|g__Gluconobacter|s__Gluconobacter_potus|t__SGB1166	Water Kefir	98.51	0	3187479
MortensenS_xxxx__WK002-2-L-48h-01F8_S32__bin.3	MortensenS_xxxx	WK002-2-L-48h-01F8_S32	MAG	k__Bacteria|p__Proteobacteria|c__Alphaproteobacteria|o__Rhodospirillales|f__Acetobacteraceae|g__Acetobacter|s__Acetobacter_syzygii|t__SGB1189	Water Kefir	98.01	0	2393109
MortensenS_xxxx__WK003-1-L-48h-01G1_S34__bin.10	MortensenS_xxxx	WK003-1-L-48h-01G1_S34	MAG	k__Bacteria|p__Proteobacteria|c__Alphaproteobacteria|o__Rhodospirillales|f__Acetobacteraceae|g__Acetobacter|s__Acetobacter_lovaniensis|t__SGB89218	Water Kefir	96.67	0.75	2365593
MortensenS_xxxx__WK004-1-L-48h-01G5_S38__bin.11	MortensenS_xxxx	WK004-1-L-48h-01G5_S38	MAG	k__Bacteria|p__Proteobacteria|c__Alphaproteobacteria|o__Rhodospirillales|f__Acetobacteraceae|g__Acetobacter|s__Acetobacter_orientalis|t__SGB1187	Water Kefir	98.71	0.75	2448304
MortensenS_xxxx__WK004-1-L-48h-01G5_S38__bin.6	MortensenS_xxxx	WK004-1-L-48h-01G5_S38	MAG	k__Bacteria|p__Proteobacteria|c__Alphaproteobacteria|o__Rhodospirillales|f__Acetobacteraceae|g__Acetobacter|s__Acetobacter_syzygii|t__SGB1189	Water Kefir	94.93	0.83	2274238
MortensenS_xxxx__WK004-1-L-48h-01G5_S38__bin.9	MortensenS_xxxx	WK004-1-L-48h-01G5_S38	MAG	k__Bacteria|p__Proteobacteria|c__Alphaproteobacteria|o__Rhodospirillales|f__Acetobacteraceae|g__Komagataeibacter|s__Komagataeibacter_saccharivorans|t__SGB24153	Water Kefir	100	0.12	3288849
MortensenS_xxxx__WK004-2-L-48h-01G7_S40__bin.7	MortensenS_xxxx	WK004-2-L-48h-01G7_S40	MAG	k__Bacteria|p__Proteobacteria|c__Alphaproteobacteria|o__Rhodospirillales|f__Acetobacteraceae|g__Acetobacter|s__Acetobacter_orientalis|t__SGB1187	Water Kefir	98.1	0.5	2452575
MortensenS_xxxx__WK005-1-L-48h-01G9_S42__bin.6	MortensenS_xxxx	WK005-1-L-48h-01G9_S42	MAG	k__Bacteria|p__Proteobacteria|c__Alphaproteobacteria|o__Rhodospirillales|f__Acetobacteraceae|g__Acetobacter|s__Acetobacter_okinawensis|t__SGB1191	Water Kefir	96.89	1.24	2597962
MortensenS_xxxx__WK005-2-L-08h-01H1_S43__bin.8	MortensenS_xxxx	WK005-2-L-08h-01H1_S43	MAG	k__Bacteria|p__Proteobacteria|c__Alphaproteobacteria|o__Rhodospirillales|f__Acetobacteraceae|g__Acetobacter|s__Acetobacter_okinawensis|t__SGB1191	Water Kefir	93.41	2.28	2563312
MortensenS_xxxx__WK006-1-L-08h-01H3_S45__bin.7	MortensenS_xxxx	WK006-1-L-08h-01H3_S45	MAG	k__Bacteria|p__Proteobacteria|c__Alphaproteobacteria|o__Rhodospirillales|f__Acetobacteraceae|g__Acetobacter|s__Acetobacter_okinawensis|t__SGB1191	Water Kefir	99	0.87	2844098
MortensenS_xxxx__WK006-1-L-48h-01H4_S46__bin.14	MortensenS_xxxx	WK006-1-L-48h-01H4_S46	MAG	k__Bacteria|p__Proteobacteria|c__Alphaproteobacteria|o__Rhodospirillales|f__Acetobacteraceae|g__Acetobacter|s__Acetobacter_okinawensis|t__SGB1191	Water Kefir	96.02	0	2279779
MortensenS_xxxx__WK006-1-L-48h-01H4_S46__bin.4	MortensenS_xxxx	WK006-1-L-48h-01H4_S46	MAG	k__Bacteria|p__Proteobacteria|c__Alphaproteobacteria|o__Rhodospirillales|f__Acetobacteraceae|g__Acetobacter|s__Acetobacter_SGB92972|t__SGB92972	Water Kefir	99	0.17	2788174
MortensenS_xxxx__WK006-1-L-48h-01H4_S46__bin.8	MortensenS_xxxx	WK006-1-L-48h-01H4_S46	MAG	k__Bacteria|p__Proteobacteria|c__Alphaproteobacteria|o__Rhodospirillales|f__Acetobacteraceae|g__Gluconobacter|s__Gluconobacter_cadivus|t__SGB89208	Water Kefir	99	0	2715780
MortensenS_xxxx__WK006-2-L-08h-01H5_S47__bin.4	MortensenS_xxxx	WK006-2-L-08h-01H5_S47	MAG	k__Bacteria|p__Proteobacteria|c__Alphaproteobacteria|o__Rhodospirillales|f__Acetobacteraceae|g__Acetobacter|s__Acetobacter_okinawensis|t__SGB1191	Water Kefir	97.26	0	2413190
MortensenS_xxxx__WK006-2-L-48h-01H6_S48__bin.11	MortensenS_xxxx	WK006-2-L-48h-01H6_S48	MAG	k__Bacteria|p__Proteobacteria|c__Alphaproteobacteria|o__Rhodospirillales|f__Acetobacteraceae|g__Acetobacter|s__Acetobacter_okinawensis|t__SGB1191	Water Kefir	97.51	0.25	2468650
MortensenS_xxxx__WK006-2-L-48h-01H6_S48__bin.9	MortensenS_xxxx	WK006-2-L-48h-01H6_S48	MAG	k__Bacteria|p__Proteobacteria|c__Alphaproteobacteria|o__Rhodospirillales|f__Acetobacteraceae|g__Acetobacter|s__Acetobacter_SGB92972|t__SGB92972	Water Kefir	97.31	0.14	2715882
MortensenS_xxxx__WK007-2-L-48h-01I1_S52__bin.3	MortensenS_xxxx	WK007-2-L-48h-01I1_S52	MAG	k__Bacteria|p__Proteobacteria|c__Alphaproteobacteria|o__Rhodospirillales|f__Acetobacteraceae|g__Gluconobacter|s__Gluconobacter_japonicus|t__SGB1161	Water Kefir	100	0	2932744
MortensenS_xxxx__WK008-2-G-48h-01D2_S8__bin.2	MortensenS_xxxx	WK008-2-G-48h-01D2_S8	MAG	k__Bacteria|p__Proteobacteria|c__Alphaproteobacteria|o__Rhodospirillales|f__Acetobacteraceae|g__Gluconobacter|s__Gluconobacter_japonicus|t__SGB1161	Water Kefir	100	0	2977677
MortensenS_xxxx__WK008-2-L-48h-01I5_S56__bin.4	MortensenS_xxxx	WK008-2-L-48h-01I5_S56	MAG	k__Bacteria|p__Proteobacteria|c__Alphaproteobacteria|o__Rhodospirillales|f__Acetobacteraceae|g__Gluconobacter|s__Gluconobacter_japonicus|t__SGB1161	Water Kefir	99.5	1.49	2929674
MortensenS_xxxx__WK009-1-L-48h-01I7_S58__bin.1	MortensenS_xxxx	WK009-1-L-48h-01I7_S58	MAG	k__Bacteria|p__Proteobacteria|c__Alphaproteobacteria|o__Rhodospirillales|f__Acetobacteraceae|g__Acetobacter|s__Acetobacter_lovaniensis|t__SGB89218	Water Kefir	95.17	3.07	2645384
MortensenS_xxxx__WK009-1-L-48h-01I7_S58__bin.7	MortensenS_xxxx	WK009-1-L-48h-01I7_S58	MAG	k__Bacteria|p__Proteobacteria|c__Alphaproteobacteria|o__Rhodospirillales|f__Acetobacteraceae|g__Gluconobacter|s__Gluconobacter_oxydans|t__SGB1165	Water Kefir	98.51	0.75	3270260
MortensenS_xxxx__WK009-2-L-48h-01I9_S60__bin.10	MortensenS_xxxx	WK009-2-L-48h-01I9_S60	MAG	k__Bacteria|p__Proteobacteria|c__Alphaproteobacteria|o__Rhodospirillales|f__Acetobacteraceae|g__Acetobacter|s__Acetobacter_orientalis|t__SGB1187	Water Kefir	100	0.75	2467138
MortensenS_xxxx__WK009-2-L-48h-01I9_S60__bin.3	MortensenS_xxxx	WK009-2-L-48h-01I9_S60	MAG	k__Bacteria|p__Proteobacteria|c__Alphaproteobacteria|o__Rhodospirillales|f__Acetobacteraceae|g__Gluconobacter|s__Gluconobacter_oxydans|t__SGB1165	Water Kefir	99.5	0.25	2893577
MortensenS_xxxx__WK010-1-L-08h-02A1_S61__bin.6	MortensenS_xxxx	WK010-1-L-08h-02A1_S61	MAG	k__Bacteria|p__Proteobacteria|c__Alphaproteobacteria|o__Rhodospirillales|f__Acetobacteraceae|g__Acetobacter|s__Acetobacter_orientalis|t__SGB1187	Water Kefir	97.97	0	2424721
MortensenS_xxxx__WK010-2-L-48h-02A4_S64__bin.2	MortensenS_xxxx	WK010-2-L-48h-02A4_S64	MAG	k__Bacteria|p__Proteobacteria|c__Alphaproteobacteria|o__Rhodospirillales|f__Acetobacteraceae|g__Acetobacter|s__Acetobacter_orientalis|t__SGB1187	Water Kefir	96.64	0.5	2420487
MortensenS_xxxx__WK011-1-L-08h-02A5_S65__bin.4	MortensenS_xxxx	WK011-1-L-08h-02A5_S65	MAG	k__Bacteria|p__Proteobacteria|c__Alphaproteobacteria|o__Rhodospirillales|f__Acetobacteraceae|g__Acetobacter|s__Acetobacter_lovaniensis|t__SGB89218	Water Kefir	95.23	0	2167905
MortensenS_xxxx__WK011-1-L-48h-02A6_S66__bin.6	MortensenS_xxxx	WK011-1-L-48h-02A6_S66	MAG	k__Bacteria|p__Proteobacteria|c__Alphaproteobacteria|o__Rhodospirillales|f__Acetobacteraceae|g__Acetobacter|s__Acetobacter_syzygii|t__SGB1189	Water Kefir	90.71	1.12	1941710
MortensenS_xxxx__WK011-1-L-48h-02A6_S66__bin.8	MortensenS_xxxx	WK011-1-L-48h-02A6_S66	MAG	k__Bacteria|p__Proteobacteria|c__Alphaproteobacteria|o__Rhodospirillales|f__Acetobacteraceae|g__Acetobacter|s__Acetobacter_lovaniensis|t__SGB89218	Water Kefir	90.61	1.49	2078583
MortensenS_xxxx__WK011-2-L-08h-02A7_S67__bin.6	MortensenS_xxxx	WK011-2-L-08h-02A7_S67	MAG	k__Bacteria|p__Proteobacteria|c__Alphaproteobacteria|o__Rhodospirillales|f__Acetobacteraceae|g__Acetobacter|s__Acetobacter_lovaniensis|t__SGB89218	Water Kefir	90.12	0.87	2053349
MortensenS_xxxx__WK011-2-L-48h-02A8_S68__bin.5	MortensenS_xxxx	WK011-2-L-48h-02A8_S68	MAG	k__Bacteria|p__Proteobacteria|c__Alphaproteobacteria|o__Rhodospirillales|f__Acetobacteraceae|g__Acetobacter|s__Acetobacter_lovaniensis|t__SGB89218	Water Kefir	98.42	2.11	2565131
MortensenS_xxxx__WK011-2-L-48h-02A8_S68__bin.8	MortensenS_xxxx	WK011-2-L-48h-02A8_S68	MAG	k__Bacteria|p__Proteobacteria|c__Alphaproteobacteria|o__Rhodospirillales|f__Acetobacteraceae|g__Acetobacter|s__Acetobacter_syzygii|t__SGB1189	Water Kefir	94.67	0.5	2425344
MortensenS_xxxx__WK013-1-L-08h-02B4_S73__bin.9	MortensenS_xxxx	WK013-1-L-08h-02B4_S73	MAG	k__Bacteria|p__Proteobacteria|c__Alphaproteobacteria|o__Rhodospirillales|f__Acetobacteraceae|g__Acetobacter|s__Acetobacter_okinawensis|t__SGB1191	Water Kefir	99.25	0.37	2687128
MortensenS_xxxx__WK014-1-L-48h-02B9_S78__bin.2	MortensenS_xxxx	WK014-1-L-48h-02B9_S78	MAG	k__Bacteria|p__Proteobacteria|c__Alphaproteobacteria|o__Rhodospirillales|f__Acetobacteraceae|g__Acetobacter|s__Acetobacter_orientalis|t__SGB1187	Water Kefir	99.7	0.25	2482219
MortensenS_xxxx__WK014-2-L-48h-02C2_S80__bin.1	MortensenS_xxxx	WK014-2-L-48h-02C2_S80	MAG	k__Bacteria|p__Proteobacteria|c__Alphaproteobacteria|o__Rhodospirillales|f__Acetobacteraceae|g__Acetobacter|s__Acetobacter_orientalis|t__SGB1187	Water Kefir	100	0	2439267
MortensenS_xxxx__WK015-1-L-48h-02C4_S82__bin.3	MortensenS_xxxx	WK015-1-L-48h-02C4_S82	MAG	k__Bacteria|p__Proteobacteria|c__Alphaproteobacteria|o__Rhodospirillales|f__Acetobacteraceae|g__Gluconobacter|s__Gluconobacter_potus|t__SGB1166	Water Kefir	98.76	1	3175176
MortensenS_xxxx__WK015-2-L-48h-02C6_S84__bin.11	MortensenS_xxxx	WK015-2-L-48h-02C6_S84	MAG	k__Bacteria|p__Proteobacteria|c__Alphaproteobacteria|o__Rhodospirillales|f__Acetobacteraceae|g__Gluconobacter|s__Gluconobacter_potus|t__SGB1166	Water Kefir	96.1	1.49	3032786
MortensenS_xxxx__WK018-1-L-08h-02D6_S93__bin.14	MortensenS_xxxx	WK018-1-L-08h-02D6_S93	MAG	k__Bacteria|p__Proteobacteria|c__Alphaproteobacteria|o__Rhodospirillales|f__Acetobacteraceae|g__Acetobacter|s__Acetobacter_fabarum|t__SGB1190	Water Kefir	95.81	2.96	2521803
MortensenS_xxxx__WK018-1-L-08h-02D6_S93__bin.8	MortensenS_xxxx	WK018-1-L-08h-02D6_S93	MAG	k__Bacteria|p__Proteobacteria|c__Alphaproteobacteria|o__Rhodospirillales|f__Acetobacteraceae|g__Acetobacter|s__Acetobacter_SGB99392|t__SGB99392	Water Kefir	98.26	2.24	3137929
MortensenS_xxxx__WK018-1-L-48h-02D7_S94__bin.1	MortensenS_xxxx	WK018-1-L-48h-02D7_S94	MAG	k__Bacteria|p__Proteobacteria|c__Alphaproteobacteria|o__Rhodospirillales|f__Acetobacteraceae|g__Acetobacter|s__Acetobacter_fabarum|t__SGB1190	Water Kefir	93.71	3.14	2528959
MortensenS_xxxx__WK018-2-L-48h-02D9_S96__bin.4	MortensenS_xxxx	WK018-2-L-48h-02D9_S96	MAG	k__Bacteria|p__Proteobacteria|c__Alphaproteobacteria|o__Rhodospirillales|f__Acetobacteraceae|g__Acetobacter|s__Acetobacter_fabarum|t__SGB1190	Water Kefir	95.48	3.52	2415982
MortensenS_xxxx__WK021-1-L-48h-02F1_S106__bin.8	MortensenS_xxxx	WK021-1-L-48h-02F1_S106	MAG	k__Bacteria|p__Proteobacteria|c__Alphaproteobacteria|o__Rhodospirillales|f__Acetobacteraceae|g__Acetobacter|s__Acetobacter_lovaniensis|t__SGB89218	Water Kefir	98.01	0.5	2455694
MortensenS_xxxx__WK021-2-L-48h-02F3_S108__bin.11	MortensenS_xxxx	WK021-2-L-48h-02F3_S108	MAG	k__Bacteria|p__Proteobacteria|c__Alphaproteobacteria|o__Rhodospirillales|f__Acetobacteraceae|g__Acetobacter|s__Acetobacter_lovaniensis|t__SGB89218	Water Kefir	100	0.5	2806788
MortensenS_xxxx__WK021-2-L-48h-02F3_S108__bin.5	MortensenS_xxxx	WK021-2-L-48h-02F3_S108	MAG	k__Bacteria|p__Proteobacteria|c__Alphaproteobacteria|o__Rhodospirillales|f__Acetobacteraceae|g__Acetobacter|s__Acetobacter_orientalis|t__SGB1187	Water Kefir	91.84	1.58	2337859
MortensenS_xxxx__WK022-1-L-48h-02F8_S113__bin.1	MortensenS_xxxx	WK022-1-L-48h-02F8_S113	MAG	k__Bacteria|p__Proteobacteria|c__Alphaproteobacteria|o__Rhodospirillales|f__Acetobacteraceae|g__Acetobacter|s__Acetobacter_syzygii|t__SGB1189	Water Kefir	96.11	0.5	2241099
MortensenS_xxxx__WK022-1-L-48h-02F8_S113__bin.12	MortensenS_xxxx	WK022-1-L-48h-02F8_S113	MAG	k__Bacteria|p__Proteobacteria|c__Alphaproteobacteria|o__Rhodospirillales|f__Acetobacteraceae|g__Gluconobacter|s__Gluconobacter_potus|t__SGB1166	Water Kefir	97.43	0.57	3122015
MortensenS_xxxx__WK022-1-L-48h-02F8_S113__bin.13	MortensenS_xxxx	WK022-1-L-48h-02F8_S113	MAG	k__Bacteria|p__Proteobacteria|c__Alphaproteobacteria|o__Rhodospirillales|f__Acetobacteraceae|g__Acetobacter|s__Acetobacter_orientalis|t__SGB1187	Water Kefir	99.84	0	2695016
MortensenS_xxxx__WK022-1-L-48h-02F8_S113__bin.6	MortensenS_xxxx	WK022-1-L-48h-02F8_S113	MAG	k__Bacteria|p__Proteobacteria|c__Alphaproteobacteria|o__Rhodospirillales|f__Acetobacteraceae|g__Acetobacter|s__Acetobacter_malorum|t__SGB1201	Water Kefir	100	0.51	3057245
MortensenS_xxxx__WK022-2-L-08h-02F9_S114__bin.5	MortensenS_xxxx	WK022-2-L-08h-02F9_S114	MAG	k__Bacteria|p__Proteobacteria|c__Alphaproteobacteria|o__Rhodospirillales|f__Acetobacteraceae|g__Acetobacter|s__Acetobacter_orientalis|t__SGB1187	Water Kefir	94.65	0.41	2357531
MortensenS_xxxx__WK022-2-L-48h-02G1_S115__bin.10	MortensenS_xxxx	WK022-2-L-48h-02G1_S115	MAG	k__Bacteria|p__Proteobacteria|c__Alphaproteobacteria|o__Rhodospirillales|f__Acetobacteraceae|g__Acetobacter|s__Acetobacter_syzygii|t__SGB1189	Water Kefir	98.51	0.66	2416561
MortensenS_xxxx__WK022-2-L-48h-02G1_S115__bin.12	MortensenS_xxxx	WK022-2-L-48h-02G1_S115	MAG	k__Bacteria|p__Proteobacteria|c__Alphaproteobacteria|o__Rhodospirillales|f__Acetobacteraceae|g__Acetobacter|s__Acetobacter_malorum|t__SGB1201	Water Kefir	100	1.51	2945585
MortensenS_xxxx__WK022-2-L-48h-02G1_S115__bin.15	MortensenS_xxxx	WK022-2-L-48h-02G1_S115	MAG	k__Bacteria|p__Proteobacteria|c__Alphaproteobacteria|o__Rhodospirillales|f__Acetobacteraceae|g__Gluconobacter|s__Gluconobacter_potus|t__SGB1166	Water Kefir	99.5	1.66	3727747
MortensenS_xxxx__WK022-2-L-48h-02G1_S115__bin.6	MortensenS_xxxx	WK022-2-L-48h-02G1_S115	MAG	k__Bacteria|p__Proteobacteria|c__Alphaproteobacteria|o__Rhodospirillales|f__Acetobacteraceae|g__Acetobacter|s__Acetobacter_orientalis|t__SGB1187	Water Kefir	98.84	0	2562434
MortensenS_xxxx__WK024-2-L-48h-02G9_S123__bin.2	MortensenS_xxxx	WK024-2-L-48h-02G9_S123	MAG	k__Bacteria|p__Proteobacteria|c__Alphaproteobacteria|o__Rhodospirillales|f__Acetobacteraceae|g__Acetobacter|s__Acetobacter_persici|t__SGB1199	Water Kefir	92.09	1.24	2651907
MortensenS_xxxx__WK024-2-L-48h-02G9_S123__bin.9	MortensenS_xxxx	WK024-2-L-48h-02G9_S123	MAG	k__Bacteria|p__Proteobacteria|c__Alphaproteobacteria|o__Rhodospirillales|f__Acetobacteraceae|g__Gluconobacter|s__Gluconobacter_cerinus|t__SGB1160	Water Kefir	99.84	2.51	3239648
MortensenS_xxxx__WK025-1-L-48h-02H5_S6__bin.7	MortensenS_xxxx	WK025-1-L-48h-02H5_S6	MAG	k__Bacteria|p__Proteobacteria|c__Alphaproteobacteria|o__Rhodospirillales|f__Acetobacteraceae|g__Acetobacter|s__Acetobacter_malorum|t__SGB1201	Water Kefir	97.26	0.5	2805432
MortensenS_xxxx__WK026-1-L-48h-02H9_S10__bin.6	MortensenS_xxxx	WK026-1-L-48h-02H9_S10	MAG	k__Bacteria|p__Proteobacteria|c__Alphaproteobacteria|o__Rhodospirillales|f__Acetobacteraceae|g__Acetobacter|s__Acetobacter_syzygii|t__SGB1189	Water Kefir	98.01	0	2278758
MortensenS_xxxx__WK027-1-L-08h-02I3_S13__bin.4	MortensenS_xxxx	WK027-1-L-08h-02I3_S13	MAG	k__Bacteria|p__Proteobacteria|c__Alphaproteobacteria|o__Rhodospirillales|f__Acetobacteraceae|g__Acetobacter|s__Acetobacter_indonesiensis|t__SGB1203	Water Kefir	99.5	0	2817231
MortensenS_xxxx__WK027-1-L-48h-02I4_S14__bin.10	MortensenS_xxxx	WK027-1-L-48h-02I4_S14	MAG	k__Bacteria|p__Proteobacteria|c__Alphaproteobacteria|o__Rhodospirillales|f__Acetobacteraceae|g__Acetobacter|s__Acetobacter_indonesiensis|t__SGB1203	Water Kefir	100	0	3156800
MortensenS_xxxx__WK028-1-L-08h-02I7_S17__bin.1	MortensenS_xxxx	WK028-1-L-08h-02I7_S17	MAG	k__Bacteria|p__Proteobacteria|c__Alphaproteobacteria|o__Rhodospirillales|f__Acetobacteraceae|g__Acetobacter|s__Acetobacter_SGB99392|t__SGB99392	Water Kefir	100	0.5	3358251
MortensenS_xxxx__WK028-1-L-08h-02I7_S17__bin.3	MortensenS_xxxx	WK028-1-L-08h-02I7_S17	MAG	k__Bacteria|p__Proteobacteria|c__Alphaproteobacteria|o__Rhodospirillales|f__Acetobacteraceae|g__Acetobacter|s__Acetobacter_orientalis|t__SGB1187	Water Kefir	99.7	0	2631082
MortensenS_xxxx__WK028-1-L-48h-02I8_S18__bin.1	MortensenS_xxxx	WK028-1-L-48h-02I8_S18	MAG	k__Bacteria|p__Proteobacteria|c__Alphaproteobacteria|o__Rhodospirillales|f__Acetobacteraceae|g__Acetobacter|s__Acetobacter_orientalis|t__SGB1187	Water Kefir	100	0.5	2713045
MortensenS_xxxx__WK028-1-L-48h-02I8_S18__bin.2	MortensenS_xxxx	WK028-1-L-48h-02I8_S18	MAG	k__Bacteria|p__Proteobacteria|c__Alphaproteobacteria|o__Rhodospirillales|f__Acetobacteraceae|g__Acetobacter|s__Acetobacter_SGB99392|t__SGB99392	Water Kefir	100	0.5	3269783
MortensenS_xxxx__WK028-2-G-48h-04A4_S104__bin.1	MortensenS_xxxx	WK028-2-G-48h-04A4_S104	MAG	k__Bacteria|p__Proteobacteria|c__Alphaproteobacteria|o__Rhodospirillales|f__Acetobacteraceae|g__Acetobacter|s__Acetobacter_orientalis|t__SGB1187	Water Kefir	99.5	0.05	2463206
MortensenS_xxxx__WK028-2-L-08h-02I9_S19__bin.1	MortensenS_xxxx	WK028-2-L-08h-02I9_S19	MAG	k__Bacteria|p__Proteobacteria|c__Alphaproteobacteria|o__Rhodospirillales|f__Acetobacteraceae|g__Acetobacter|s__Acetobacter_orientalis|t__SGB1187	Water Kefir	99	0	2557127
MortensenS_xxxx__WK028-2-L-08h-02I9_S19__bin.2	MortensenS_xxxx	WK028-2-L-08h-02I9_S19	MAG	k__Bacteria|p__Proteobacteria|c__Alphaproteobacteria|o__Rhodospirillales|f__Acetobacteraceae|g__Acetobacter|s__Acetobacter_SGB99392|t__SGB99392	Water Kefir	100	1.49	3287959
MortensenS_xxxx__WK028-2-L-48h-03A1_S20__bin.2	MortensenS_xxxx	WK028-2-L-48h-03A1_S20	MAG	k__Bacteria|p__Proteobacteria|c__Alphaproteobacteria|o__Rhodospirillales|f__Acetobacteraceae|g__Acetobacter|s__Acetobacter_SGB99392|t__SGB99392	Water Kefir	99.5	0.5	3258647
MortensenS_xxxx__WK029-1-L-48h-03A3_S22__bin.5	MortensenS_xxxx	WK029-1-L-48h-03A3_S22	MAG	k__Bacteria|p__Proteobacteria|c__Alphaproteobacteria|o__Rhodospirillales|f__Acetobacteraceae|g__Gluconobacter|s__Gluconobacter_albidus|t__SGB1164	Water Kefir	96.52	0.25	2676148
MortensenS_xxxx__WK029-1-L-48h-03A3_S22__bin.6	MortensenS_xxxx	WK029-1-L-48h-03A3_S22	MAG	k__Bacteria|p__Proteobacteria|c__Alphaproteobacteria|o__Rhodospirillales|f__Acetobacteraceae|g__Gluconobacter|s__Gluconobacter_japonicus|t__SGB1161	Water Kefir	100	2.99	3422800
MortensenS_xxxx__WK030-1-L-08h-03A6_S25__bin.4	MortensenS_xxxx	WK030-1-L-08h-03A6_S25	MAG	k__Bacteria|p__Proteobacteria|c__Alphaproteobacteria|o__Rhodospirillales|f__Acetobacteraceae|g__Acetobacter|s__Acetobacter_lovaniensis|t__SGB89218	Water Kefir	95.52	0	2131457
MortensenS_xxxx__WK030-1-L-48h-03A7_S26__bin.10	MortensenS_xxxx	WK030-1-L-48h-03A7_S26	MAG	k__Bacteria|p__Proteobacteria|c__Alphaproteobacteria|o__Rhodospirillales|f__Acetobacteraceae|g__Gluconobacter|s__Gluconobacter_potus|t__SGB1166	Water Kefir	95.77	0.6	3111961
MortensenS_xxxx__WK030-1-L-48h-03A7_S26__bin.3	MortensenS_xxxx	WK030-1-L-48h-03A7_S26	MAG	k__Bacteria|p__Proteobacteria|c__Alphaproteobacteria|o__Rhodospirillales|f__Acetobacteraceae|g__Acetobacter|s__Acetobacter_lovaniensis|t__SGB89218	Water Kefir	94.03	0	2167956
MortensenS_xxxx__WK030-2-L-08h-03A8_S27__bin.10	MortensenS_xxxx	WK030-2-L-08h-03A8_S27	MAG	k__Bacteria|p__Proteobacteria|c__Alphaproteobacteria|o__Rhodospirillales|f__Acetobacteraceae|g__Acetobacter|s__Acetobacter_lovaniensis|t__SGB89218	Water Kefir	96.27	0	2419402
MortensenS_xxxx__WK030-2-L-48h-03A9_S28__bin.2	MortensenS_xxxx	WK030-2-L-48h-03A9_S28	MAG	k__Bacteria|p__Proteobacteria|c__Alphaproteobacteria|o__Rhodospirillales|f__Acetobacteraceae|g__Acetobacter|s__Acetobacter_lovaniensis|t__SGB89218	Water Kefir	100	0	2948703
MortensenS_xxxx__WK032-1-L-48h-03B6_S34__bin.2	MortensenS_xxxx	WK032-1-L-48h-03B6_S34	MAG	k__Bacteria|p__Proteobacteria|c__Alphaproteobacteria|o__Rhodospirillales|f__Acetobacteraceae|g__Acetobacter|s__Acetobacter_pasteurianus|t__SGB1196	Water Kefir	99.5	0	2623878
MortensenS_xxxx__WK032-2-L-48h-03B8_S36__bin.3	MortensenS_xxxx	WK032-2-L-48h-03B8_S36	MAG	k__Bacteria|p__Proteobacteria|c__Alphaproteobacteria|o__Rhodospirillales|f__Acetobacteraceae|g__Acetobacter|s__Acetobacter_fabarum|t__SGB1190	Water Kefir	98.51	0.87	2479945
MortensenS_xxxx__WK032-2-L-48h-03B8_S36__bin.8	MortensenS_xxxx	WK032-2-L-48h-03B8_S36	MAG	k__Bacteria|p__Proteobacteria|c__Alphaproteobacteria|o__Rhodospirillales|f__Acetobacteraceae|g__Acetobacter|s__Acetobacter_pasteurianus|t__SGB1196	Water Kefir	97.75	2.4	2559925
MortensenS_xxxx__WK033-1-L-08h-03B9_S37__bin.8	MortensenS_xxxx	WK033-1-L-08h-03B9_S37	MAG	k__Bacteria|p__Proteobacteria|c__Alphaproteobacteria|o__Rhodospirillales|f__Acetobacteraceae|g__Acetobacter|s__Acetobacter_syzygii|t__SGB1189	Water Kefir	90.43	1.96	2125329
MortensenS_xxxx__WK033-1-L-48h-03C1_S38__bin.12	MortensenS_xxxx	WK033-1-L-48h-03C1_S38	MAG	k__Bacteria|p__Proteobacteria|c__Alphaproteobacteria|o__Rhodospirillales|f__Acetobacteraceae|g__Acetobacter|s__Acetobacter_papayae|t__SGB30486	Water Kefir	92.04	0.95	2957612
MortensenS_xxxx__WK033-1-L-48h-03C1_S38__bin.14	MortensenS_xxxx	WK033-1-L-48h-03C1_S38	MAG	k__Bacteria|p__Proteobacteria|c__Alphaproteobacteria|o__Rhodospirillales|f__Acetobacteraceae|g__Acetobacter|s__Acetobacter_orientalis|t__SGB1187	Water Kefir	98.71	0	2534080
MortensenS_xxxx__WK033-1-L-48h-03C1_S38__bin.6	MortensenS_xxxx	WK033-1-L-48h-03C1_S38	MAG	k__Bacteria|p__Proteobacteria|c__Alphaproteobacteria|o__Rhodospirillales|f__Acetobacteraceae|g__Acetobacter|s__Acetobacter_syzygii|t__SGB1189	Water Kefir	92.96	3.58	2270430
MortensenS_xxxx__WK033-2-L-08h-03C2_S39__bin.9	MortensenS_xxxx	WK033-2-L-08h-03C2_S39	MAG	k__Bacteria|p__Proteobacteria|c__Alphaproteobacteria|o__Rhodospirillales|f__Acetobacteraceae|g__Acetobacter|s__Acetobacter_syzygii|t__SGB1189	Water Kefir	96.03	0.75	2218918
MortensenS_xxxx__WK033-2-L-48h-03C3_S40__bin.6	MortensenS_xxxx	WK033-2-L-48h-03C3_S40	MAG	k__Bacteria|p__Proteobacteria|c__Alphaproteobacteria|o__Rhodospirillales|f__Acetobacteraceae|g__Acetobacter|s__Acetobacter_orientalis|t__SGB1187	Water Kefir	96.72	0	2640607
MortensenS_xxxx__WK033-2-L-48h-03C3_S40__bin.8	MortensenS_xxxx	WK033-2-L-48h-03C3_S40	MAG	k__Bacteria|p__Proteobacteria|c__Alphaproteobacteria|o__Rhodospirillales|f__Acetobacteraceae|g__Acetobacter|s__Acetobacter_syzygii|t__SGB1189	Water Kefir	95.88	0.6	2346223
MortensenS_xxxx__WK035-1-L-48h-03C9_S46__bin.2	MortensenS_xxxx	WK035-1-L-48h-03C9_S46	MAG	k__Bacteria|p__Proteobacteria|c__Alphaproteobacteria|o__Rhodospirillales|f__Acetobacteraceae|g__Gluconobacter|s__Gluconobacter_oxydans|t__SGB1165	Water Kefir	100	0	2974383
MortensenS_xxxx__WK036-1-L-48h-03D4_S50__bin.5	MortensenS_xxxx	WK036-1-L-48h-03D4_S50	MAG	k__Bacteria|p__Proteobacteria|c__Alphaproteobacteria|o__Rhodospirillales|f__Acetobacteraceae|g__Acetobacter|s__Acetobacter_aceti|t__SGB1171	Water Kefir	93.64	3.85	4002565
MortensenS_xxxx__WK036-1-L-48h-03D4_S50__bin.7	MortensenS_xxxx	WK036-1-L-48h-03D4_S50	MAG	k__Bacteria|p__Proteobacteria|c__Alphaproteobacteria|o__Rhodospirillales|f__Acetobacteraceae|g__Acetobacter|s__Acetobacter_orientalis|t__SGB1187	Water Kefir	100	0	2727865
MortensenS_xxxx__WK036-2-L-08h-03D5_S51__bin.4	MortensenS_xxxx	WK036-2-L-08h-03D5_S51	MAG	k__Bacteria|p__Proteobacteria|c__Alphaproteobacteria|o__Rhodospirillales|f__Acetobacteraceae|g__Acetobacter|s__Acetobacter_orientalis|t__SGB1187	Water Kefir	98.96	0	2593580
MortensenS_xxxx__WK036-2-L-48h-03D6_S52__bin.8	MortensenS_xxxx	WK036-2-L-48h-03D6_S52	MAG	k__Bacteria|p__Proteobacteria|c__Alphaproteobacteria|o__Rhodospirillales|f__Acetobacteraceae|g__Acetobacter|s__Acetobacter_orientalis|t__SGB1187	Water Kefir	100	0	2667318
MortensenS_xxxx__WK038-1-L-48h-03E3_S58__bin.2	MortensenS_xxxx	WK038-1-L-48h-03E3_S58	MAG	k__Bacteria|p__Proteobacteria|c__Alphaproteobacteria|o__Rhodospirillales|f__Acetobacteraceae|g__Gluconobacter|s__Gluconobacter_cerinus|t__SGB1160	Water Kefir	99.5	0	3237699
MortensenS_xxxx__WK038-1-L-48h-03E3_S58__bin.3	MortensenS_xxxx	WK038-1-L-48h-03E3_S58	MAG	k__Bacteria|p__Proteobacteria|c__Alphaproteobacteria|o__Rhodospirillales|f__Acetobacteraceae|g__Gluconobacter|s__Gluconobacter_SGB99382|t__SGB99382	Water Kefir	96	0.37	3091831
MortensenS_xxxx__WK038-2-G-48h-04B5_S114__bin.3	MortensenS_xxxx	WK038-2-G-48h-04B5_S114	MAG	k__Bacteria|p__Proteobacteria|c__Alphaproteobacteria|o__Rhodospirillales|f__Acetobacteraceae|g__Gluconobacter|s__Gluconobacter_SGB99382|t__SGB99382	Water Kefir	96.72	1.59	3105074
MortensenS_xxxx__WK038-2-L-48h-03E5_S60__bin.2	MortensenS_xxxx	WK038-2-L-48h-03E5_S60	MAG	k__Bacteria|p__Proteobacteria|c__Alphaproteobacteria|o__Rhodospirillales|f__Acetobacteraceae|g__Gluconobacter|s__Gluconobacter_cerinus|t__SGB1160	Water Kefir	99.5	0	2674988
MortensenS_xxxx__WK038-2-L-48h-03E5_S60__bin.8	MortensenS_xxxx	WK038-2-L-48h-03E5_S60	MAG	k__Bacteria|p__Proteobacteria|c__Alphaproteobacteria|o__Rhodospirillales|f__Acetobacteraceae|g__Gluconobacter|s__Gluconobacter_SGB99382|t__SGB99382	Water Kefir	97.89	1.71	3120419
MortensenS_xxxx__WK039-1-L-08h-03E6_S61__bin.4	MortensenS_xxxx	WK039-1-L-08h-03E6_S61	MAG	k__Bacteria|p__Proteobacteria|c__Alphaproteobacteria|o__Rhodospirillales|f__Acetobacteraceae|g__Acetobacter|s__Acetobacter_syzygii|t__SGB1189	Water Kefir	98.01	0	2288155
MortensenS_xxxx__WK039-1-L-48h-03E7_S62__bin.6	MortensenS_xxxx	WK039-1-L-48h-03E7_S62	MAG	k__Bacteria|p__Proteobacteria|c__Alphaproteobacteria|o__Rhodospirillales|f__Acetobacteraceae|g__Acetobacter|s__Acetobacter_syzygii|t__SGB1189	Water Kefir	96.02	0	2089357
MortensenS_xxxx__WK039-1-L-48h-03E7_S62__bin.9	MortensenS_xxxx	WK039-1-L-48h-03E7_S62	MAG	k__Bacteria|p__Proteobacteria|c__Alphaproteobacteria|o__Rhodospirillales|f__Acetobacteraceae|g__Acetobacter|s__Acetobacter_orientalis|t__SGB1187	Water Kefir	99.5	0	2565022
MortensenS_xxxx__WK039-2-L-48h-03E9_S64__bin.2	MortensenS_xxxx	WK039-2-L-48h-03E9_S64	MAG	k__Bacteria|p__Proteobacteria|c__Alphaproteobacteria|o__Rhodospirillales|f__Acetobacteraceae|g__Acetobacter|s__Acetobacter_orientalis|t__SGB1187	Water Kefir	99.83	0	2462960
MortensenS_xxxx__WK039-2-L-48h-03E9_S64__bin.6	MortensenS_xxxx	WK039-2-L-48h-03E9_S64	MAG	k__Bacteria|p__Proteobacteria|c__Alphaproteobacteria|o__Rhodospirillales|f__Acetobacteraceae|g__Acetobacter|s__Acetobacter_fabarum|t__SGB1190	Water Kefir	96.78	0.75	2443548
MortensenS_xxxx__WK039-2-L-48h-03E9_S64__bin.9	MortensenS_xxxx	WK039-2-L-48h-03E9_S64	MAG	k__Bacteria|p__Proteobacteria|c__Alphaproteobacteria|o__Rhodospirillales|f__Acetobacteraceae|g__Acetobacter|s__Acetobacter_syzygii|t__SGB1189	Water Kefir	92.14	0.5	2053247
MortensenS_xxxx__WK040-1-L-08h-03F1_S65__bin.2	MortensenS_xxxx	WK040-1-L-08h-03F1_S65	MAG	k__Bacteria|p__Proteobacteria|c__Alphaproteobacteria|o__Rhodospirillales|f__Acetobacteraceae|g__Acetobacter|s__Acetobacter_orientalis|t__SGB1187	Water Kefir	100	0	2559465
MortensenS_xxxx__WK040-1-L-08h-03F1_S65__bin.7	MortensenS_xxxx	WK040-1-L-08h-03F1_S65	MAG	k__Bacteria|p__Proteobacteria|c__Alphaproteobacteria|o__Rhodospirillales|f__Acetobacteraceae|g__Acetobacter|s__Acetobacter_aceti|t__SGB1171	Water Kefir	96.42	1.49	4240204
MortensenS_xxxx__WK040-1-L-48h-03F2_S66__bin.3	MortensenS_xxxx	WK040-1-L-48h-03F2_S66	MAG	k__Bacteria|p__Proteobacteria|c__Alphaproteobacteria|o__Rhodospirillales|f__Acetobacteraceae|g__Acetobacter|s__Acetobacter_aceti|t__SGB1171	Water Kefir	99.4	0	3687801
MortensenS_xxxx__WK040-1-L-48h-03F2_S66__bin.9	MortensenS_xxxx	WK040-1-L-48h-03F2_S66	MAG	k__Bacteria|p__Proteobacteria|c__Alphaproteobacteria|o__Rhodospirillales|f__Acetobacteraceae|g__Acetobacter|s__Acetobacter_syzygii|t__SGB1189	Water Kefir	98.01	0	2269435
MortensenS_xxxx__WK040-2-L-08h-03F3_S67__bin.5	MortensenS_xxxx	WK040-2-L-08h-03F3_S67	MAG	k__Bacteria|p__Proteobacteria|c__Alphaproteobacteria|o__Rhodospirillales|f__Acetobacteraceae|g__Acetobacter|s__Acetobacter_syzygii|t__SGB1189	Water Kefir	90.55	0	2083426
MortensenS_xxxx__WK040-2-L-48h-03F4_S68__bin.4	MortensenS_xxxx	WK040-2-L-48h-03F4_S68	MAG	k__Bacteria|p__Proteobacteria|c__Alphaproteobacteria|o__Rhodospirillales|f__Acetobacteraceae|g__Acetobacter|s__Acetobacter_syzygii|t__SGB1189	Water Kefir	98.51	0	2464377
MortensenS_xxxx__WK042-1-L-48h-03G1_S74__bin.3	MortensenS_xxxx	WK042-1-L-48h-03G1_S74	MAG	k__Bacteria|p__Proteobacteria|c__Alphaproteobacteria|o__Rhodospirillales|f__Acetobacteraceae|g__Acetobacter|s__Acetobacter_orientalis|t__SGB1187	Water Kefir	100	0	2861859
MortensenS_xxxx__WK042-2-L-48h-03G3_S76__bin.3	MortensenS_xxxx	WK042-2-L-48h-03G3_S76	MAG	k__Bacteria|p__Proteobacteria|c__Alphaproteobacteria|o__Rhodospirillales|f__Acetobacteraceae|g__Acetobacter|s__Acetobacter_orientalis|t__SGB1187	Water Kefir	100	0	2709087
MortensenS_xxxx__WK043-1-L-48h-03G5_S78__bin.9	MortensenS_xxxx	WK043-1-L-48h-03G5_S78	MAG	k__Bacteria|p__Proteobacteria|c__Alphaproteobacteria|o__Rhodospirillales|f__Acetobacteraceae|g__Acetobacter|s__Acetobacter_orientalis|t__SGB1187	Water Kefir	99.41	0.25	2481463
MortensenS_xxxx__WK043-2-L-48h-03G7_S80__bin.6	MortensenS_xxxx	WK043-2-L-48h-03G7_S80	MAG	k__Bacteria|p__Proteobacteria|c__Alphaproteobacteria|o__Rhodospirillales|f__Acetobacteraceae|g__Acetobacter|s__Acetobacter_orientalis|t__SGB1187	Water Kefir	100	0	2683452
MortensenS_xxxx__WK044-1-L-48h-03G9_S82__bin.11	MortensenS_xxxx	WK044-1-L-48h-03G9_S82	MAG	k__Bacteria|p__Proteobacteria|c__Alphaproteobacteria|o__Rhodospirillales|f__Acetobacteraceae|g__Acetobacter|s__Acetobacter_SGB99392|t__SGB99392	Water Kefir	97.01	0.66	3199365
MortensenS_xxxx__WK044-1-L-48h-03G9_S82__bin.2	MortensenS_xxxx	WK044-1-L-48h-03G9_S82	MAG	k__Bacteria|p__Proteobacteria|c__Alphaproteobacteria|o__Rhodospirillales|f__Acetobacteraceae|g__Acetobacter|s__Acetobacter_orientalis|t__SGB1187	Water Kefir	98.51	0	2343179
MortensenS_xxxx__WK044-1-L-48h-03G9_S82__bin.3	MortensenS_xxxx	WK044-1-L-48h-03G9_S82	MAG	k__Bacteria|p__Proteobacteria|c__Alphaproteobacteria|o__Rhodospirillales|f__Acetobacteraceae|g__Acetobacter|s__Acetobacter_papayae|t__SGB30486	Water Kefir	100	1	2798014
MortensenS_xxxx__WK044-2-L-48h-03H2_S84__bin.4	MortensenS_xxxx	WK044-2-L-48h-03H2_S84	MAG	k__Bacteria|p__Proteobacteria|c__Alphaproteobacteria|o__Rhodospirillales|f__Acetobacteraceae|g__Acetobacter|s__Acetobacter_orientalis|t__SGB1187	Water Kefir	97.21	0.5	2424568
MortensenS_xxxx__WK044-2-L-48h-03H2_S84__bin.7	MortensenS_xxxx	WK044-2-L-48h-03H2_S84	MAG	k__Bacteria|p__Proteobacteria|c__Alphaproteobacteria|o__Rhodospirillales|f__Acetobacteraceae|g__Acetobacter|s__Acetobacter_papayae|t__SGB30486	Water Kefir	97.51	1.99	2819610
MortensenS_xxxx__WK044-2-L-48h-03H2_S84__bin.9	MortensenS_xxxx	WK044-2-L-48h-03H2_S84	MAG	k__Bacteria|p__Proteobacteria|c__Alphaproteobacteria|o__Rhodospirillales|f__Acetobacteraceae|g__Acetobacter|s__Acetobacter_SGB99392|t__SGB99392	Water Kefir	97.26	0.5	3150416
MortensenS_xxxx__WK045-1-L-08h-03H3_S85__bin.9	MortensenS_xxxx	WK045-1-L-08h-03H3_S85	MAG	k__Bacteria|p__Proteobacteria|c__Alphaproteobacteria|o__Rhodospirillales|f__Acetobacteraceae|g__Acetobacter|s__Acetobacter_orientalis|t__SGB1187	Water Kefir	100	0	2634158
MortensenS_xxxx__WK045-1-L-48h-03H4_S86__bin.5	MortensenS_xxxx	WK045-1-L-48h-03H4_S86	MAG	k__Bacteria|p__Proteobacteria|c__Alphaproteobacteria|o__Rhodospirillales|f__Acetobacteraceae|g__Acetobacter|s__Acetobacter_orientalis|t__SGB1187	Water Kefir	100	0	2643904
MortensenS_xxxx__WK045-1-L-48h-03H4_S86__bin.7	MortensenS_xxxx	WK045-1-L-48h-03H4_S86	MAG	k__Bacteria|p__Proteobacteria|c__Alphaproteobacteria|o__Rhodospirillales|f__Acetobacteraceae|g__Gluconacetobacter|s__Gluconacetobacter_dulcium|t__SGB69211	Water Kefir	96.38	2.04	4197700
MortensenS_xxxx__WK045-2-L-08h-03H5_S87__bin.4	MortensenS_xxxx	WK045-2-L-08h-03H5_S87	MAG	k__Bacteria|p__Proteobacteria|c__Alphaproteobacteria|o__Rhodospirillales|f__Acetobacteraceae|g__Gluconacetobacter|s__Gluconacetobacter_dulcium|t__SGB69211	Water Kefir	92.28	1.79	4069222
MortensenS_xxxx__WK045-2-L-48h-03H6_S88__bin.5	MortensenS_xxxx	WK045-2-L-48h-03H6_S88	MAG	k__Bacteria|p__Proteobacteria|c__Alphaproteobacteria|o__Rhodospirillales|f__Acetobacteraceae|g__Gluconacetobacter|s__Gluconacetobacter_dulcium|t__SGB69211	Water Kefir	96.92	1.04	4272075
MortensenS_xxxx__WK045-2-L-48h-03H6_S88__bin.6	MortensenS_xxxx	WK045-2-L-48h-03H6_S88	MAG	k__Bacteria|p__Proteobacteria|c__Alphaproteobacteria|o__Rhodospirillales|f__Acetobacteraceae|g__Acetobacter|s__Acetobacter_orientalis|t__SGB1187	Water Kefir	100	0	2453264
MortensenS_xxxx__WK046-1-L-48h-03H8_S90__bin.2	MortensenS_xxxx	WK046-1-L-48h-03H8_S90	MAG	k__Bacteria|p__Proteobacteria|c__Alphaproteobacteria|o__Rhodospirillales|f__Acetobacteraceae|g__Acetobacter|s__Acetobacter_orientalis|t__SGB1187	Water Kefir	97.26	0	2428979
MortensenS_xxxx__WK046-2-L-48h-03I1_S92__bin.5	MortensenS_xxxx	WK046-2-L-48h-03I1_S92	MAG	k__Bacteria|p__Proteobacteria|c__Alphaproteobacteria|o__Rhodospirillales|f__Acetobacteraceae|g__Acetobacter|s__Acetobacter_orientalis|t__SGB1187	Water Kefir	100	0	2600630
MortensenS_xxxx__WK047-1-L-48h-03I3_S94__bin.2	MortensenS_xxxx	WK047-1-L-48h-03I3_S94	MAG	k__Bacteria|p__Proteobacteria|c__Alphaproteobacteria|o__Rhodospirillales|f__Acetobacteraceae|g__Acetobacter|s__Acetobacter_orientalis|t__SGB1187	Water Kefir	100	0	2614796
MortensenS_xxxx__WK048-1-L-08h-03I6_S97__bin.2	MortensenS_xxxx	WK048-1-L-08h-03I6_S97	MAG	k__Bacteria|p__Proteobacteria|c__Alphaproteobacteria|o__Rhodospirillales|f__Acetobacteraceae|g__Acetobacter|s__Acetobacter_orientalis|t__SGB1187	Water Kefir	96.41	0	2367011
MortensenS_xxxx__WK048-1-L-48h-03I7_S98__bin.10	MortensenS_xxxx	WK048-1-L-48h-03I7_S98	MAG	k__Bacteria|p__Proteobacteria|c__Alphaproteobacteria|o__Rhodospirillales|f__Acetobacteraceae|g__Acetobacter|s__Acetobacter_fabarum|t__SGB1190	Water Kefir	97.68	2.34	2533826
MortensenS_xxxx__WK048-1-L-48h-03I7_S98__bin.3	MortensenS_xxxx	WK048-1-L-48h-03I7_S98	MAG	k__Bacteria|p__Proteobacteria|c__Alphaproteobacteria|o__Rhodospirillales|f__Acetobacteraceae|g__Acetobacter|s__Acetobacter_orientalis|t__SGB1187	Water Kefir	100	0	2798023
MortensenS_xxxx__WK048-1-L-48h-03I7_S98__bin.6	MortensenS_xxxx	WK048-1-L-48h-03I7_S98	MAG	k__Bacteria|p__Proteobacteria|c__Alphaproteobacteria|o__Rhodospirillales|f__Acetobacteraceae|g__Acetobacter|s__Acetobacter_syzygii|t__SGB1189	Water Kefir	91.32	1.53	2003434
MortensenS_xxxx__WK048-2-L-08h-03I8_S99__bin.8	MortensenS_xxxx	WK048-2-L-08h-03I8_S99	MAG	k__Bacteria|p__Proteobacteria|c__Alphaproteobacteria|o__Rhodospirillales|f__Acetobacteraceae|g__Acetobacter|s__Acetobacter_orientalis|t__SGB1187	Water Kefir	98.59	0.25	2485378
MortensenS_xxxx__WK048-2-L-48h-03I9_S100__bin.12	MortensenS_xxxx	WK048-2-L-48h-03I9_S100	MAG	k__Bacteria|p__Proteobacteria|c__Alphaproteobacteria|o__Rhodospirillales|f__Acetobacteraceae|g__Acetobacter|s__Acetobacter_orientalis|t__SGB1187	Water Kefir	100	0	2606137
MortensenS_xxxx__WK048-2-L-48h-03I9_S100__bin.9	MortensenS_xxxx	WK048-2-L-48h-03I9_S100	MAG	k__Bacteria|p__Proteobacteria|c__Alphaproteobacteria|o__Rhodospirillales|f__Acetobacteraceae|g__Acetobacter|s__Acetobacter_syzygii|t__SGB1189	Water Kefir	92.88	1.62	2082282
MortensenS_xxxx__WK049-2-G-48h-05H8_S123__bin.2	MortensenS_xxxx	WK049-2-G-48h-05H8_S123	MAG	k__Bacteria|p__Proteobacteria|c__Alphaproteobacteria|o__Rhodospirillales|f__Acetobacteraceae|g__Gluconobacter|s__Gluconobacter_potus|t__SGB1166	Water Kefir	99.75	1	3238568
MortensenS_xxxx__WK049-2-L-48h-05A9_S61__bin.2	MortensenS_xxxx	WK049-2-L-48h-05A9_S61	MAG	k__Bacteria|p__Proteobacteria|c__Alphaproteobacteria|o__Rhodospirillales|f__Acetobacteraceae|g__Gluconobacter|s__Gluconobacter_potus|t__SGB1166	Water Kefir	99.75	1	3146920
MortensenS_xxxx__WK050-1-L-08h-04C7_S125__bin.3	MortensenS_xxxx	WK050-1-L-08h-04C7_S125	MAG	k__Bacteria|p__Proteobacteria|c__Alphaproteobacteria|o__Rhodospirillales|f__Acetobacteraceae|g__Acetobacter|s__Acetobacter_okinawensis|t__SGB1191	Water Kefir	95.77	1	2195520
MortensenS_xxxx__WK050-1-L-48h-04C8_S126__bin.10	MortensenS_xxxx	WK050-1-L-48h-04C8_S126	MAG	k__Bacteria|p__Proteobacteria|c__Alphaproteobacteria|o__Rhodospirillales|f__Acetobacteraceae|g__Acetobacter|s__Acetobacter_orientalis|t__SGB1187	Water Kefir	99.5	0.5	2516657
MortensenS_xxxx__WK050-1-L-48h-04C8_S126__bin.14	MortensenS_xxxx	WK050-1-L-48h-04C8_S126	MAG	k__Bacteria|p__Proteobacteria|c__Alphaproteobacteria|o__Rhodospirillales|f__Acetobacteraceae|g__Acetobacter|s__Acetobacter_okinawensis|t__SGB1191	Water Kefir	94.2	1.09	2266690
MortensenS_xxxx__WK050-1-L-48h-04C8_S126__bin.9	MortensenS_xxxx	WK050-1-L-48h-04C8_S126	MAG	k__Bacteria|p__Proteobacteria|c__Alphaproteobacteria|o__Rhodospirillales|f__Acetobacteraceae|g__Acetobacter|s__Acetobacter_papayae|t__SGB30486	Water Kefir	100	2.24	2875236
MortensenS_xxxx__WK050-2-L-08h-04C9_S127__bin.7	MortensenS_xxxx	WK050-2-L-08h-04C9_S127	MAG	k__Bacteria|p__Proteobacteria|c__Alphaproteobacteria|o__Rhodospirillales|f__Acetobacteraceae|g__Acetobacter|s__Acetobacter_okinawensis|t__SGB1191	Water Kefir	94.14	0.35	2077773
MortensenS_xxxx__WK051-2-L-48h-04D7_S5__bin.4	MortensenS_xxxx	WK051-2-L-48h-04D7_S5	MAG	k__Bacteria|p__Proteobacteria|c__Alphaproteobacteria|o__Rhodospirillales|f__Acetobacteraceae|g__Acetobacter|s__Acetobacter_lovaniensis|t__SGB89218	Water Kefir	90.68	4.15	2793849
MortensenS_xxxx__WK052-1-L-08h-04D8_S6__bin.2	MortensenS_xxxx	WK052-1-L-08h-04D8_S6	MAG	k__Bacteria|p__Proteobacteria|c__Alphaproteobacteria|o__Rhodospirillales|f__Acetobacteraceae|g__Acetobacter|s__Acetobacter_orientalis|t__SGB1187	Water Kefir	97.87	0.25	2416590
MortensenS_xxxx__WK052-1-L-48h-04D9_S7__bin.5	MortensenS_xxxx	WK052-1-L-48h-04D9_S7	MAG	k__Bacteria|p__Proteobacteria|c__Alphaproteobacteria|o__Rhodospirillales|f__Acetobacteraceae|g__Acetobacter|s__Acetobacter_orientalis|t__SGB1187	Water Kefir	100	0.25	2679888
MortensenS_xxxx__WK052-2-L-48h-04E2_S9__bin.3	MortensenS_xxxx	WK052-2-L-48h-04E2_S9	MAG	k__Bacteria|p__Proteobacteria|c__Alphaproteobacteria|o__Rhodospirillales|f__Acetobacteraceae|g__Acetobacter|s__Acetobacter_orientalis|t__SGB1187	Water Kefir	100	1.99	2600004
MortensenS_xxxx__WK053-2-L-48h-04E6_S13__bin.10	MortensenS_xxxx	WK053-2-L-48h-04E6_S13	MAG	k__Bacteria|p__Proteobacteria|c__Alphaproteobacteria|o__Rhodospirillales|f__Acetobacteraceae|g__Acetobacter|s__Acetobacter_lovaniensis|t__SGB89218	Water Kefir	97.16	2.86	3084958
MortensenS_xxxx__WK054-1-L-08h-04E7_S14__bin.6	MortensenS_xxxx	WK054-1-L-08h-04E7_S14	MAG	k__Bacteria|p__Proteobacteria|c__Alphaproteobacteria|o__Rhodospirillales|f__Acetobacteraceae|g__Acetobacter|s__Acetobacter_orientalis|t__SGB1187	Water Kefir	99.75	0	2470975
MortensenS_xxxx__WK054-1-L-48h-04E8_S15__bin.1	MortensenS_xxxx	WK054-1-L-48h-04E8_S15	MAG	k__Bacteria|p__Proteobacteria|c__Alphaproteobacteria|o__Rhodospirillales|f__Acetobacteraceae|g__Acetobacter|s__Acetobacter_lovaniensis|t__SGB89218	Water Kefir	96.52	0.5	2693884
MortensenS_xxxx__WK054-1-L-48h-04E8_S15__bin.2	MortensenS_xxxx	WK054-1-L-48h-04E8_S15	MAG	k__Bacteria|p__Proteobacteria|c__Alphaproteobacteria|o__Rhodospirillales|f__Acetobacteraceae|g__Acetobacter|s__Acetobacter_orientalis|t__SGB1187	Water Kefir	100	0	2423089
MortensenS_xxxx__WK054-2-L-08h-04E9_S16__bin.6	MortensenS_xxxx	WK054-2-L-08h-04E9_S16	MAG	k__Bacteria|p__Proteobacteria|c__Alphaproteobacteria|o__Rhodospirillales|f__Acetobacteraceae|g__Acetobacter|s__Acetobacter_orientalis|t__SGB1187	Water Kefir	97.96	0.75	2474838
MortensenS_xxxx__WK054-2-L-48h-04F1_S17__bin.1	MortensenS_xxxx	WK054-2-L-48h-04F1_S17	MAG	k__Bacteria|p__Proteobacteria|c__Alphaproteobacteria|o__Rhodospirillales|f__Acetobacteraceae|g__Acetobacter|s__Acetobacter_orientalis|t__SGB1187	Water Kefir	100	0	2486403
MortensenS_xxxx__WK054-2-L-48h-04F1_S17__bin.6	MortensenS_xxxx	WK054-2-L-48h-04F1_S17	MAG	k__Bacteria|p__Proteobacteria|c__Alphaproteobacteria|o__Rhodospirillales|f__Acetobacteraceae|g__Acetobacter|s__Acetobacter_lovaniensis|t__SGB89218	Water Kefir	97.01	0	2521852
MortensenS_xxxx__WK055-2-L-08h-04F4_S20__bin.3	MortensenS_xxxx	WK055-2-L-08h-04F4_S20	MAG	k__Bacteria|p__Proteobacteria|c__Alphaproteobacteria|o__Rhodospirillales|f__Acetobacteraceae|g__Acetobacter|s__Acetobacter_fabarum|t__SGB1190	Water Kefir	96.38	2.34	2604410
MortensenS_xxxx__WK055-2-L-08h-04F4_S20__bin.7	MortensenS_xxxx	WK055-2-L-08h-04F4_S20	MAG	k__Bacteria|p__Proteobacteria|c__Alphaproteobacteria|o__Rhodospirillales|f__Acetobacteraceae|g__Acetobacter|s__Acetobacter_syzygii|t__SGB1189	Water Kefir	95.38	2.24	2380698
MortensenS_xxxx__WK056-1-L-08h-04F6_S22__bin.8	MortensenS_xxxx	WK056-1-L-08h-04F6_S22	MAG	k__Bacteria|p__Proteobacteria|c__Alphaproteobacteria|o__Rhodospirillales|f__Acetobacteraceae|g__Acetobacter|s__Acetobacter_fabarum|t__SGB1190	Water Kefir	95.15	1.47	2633889
MortensenS_xxxx__WK056-1-L-08h-04F6_S22__bin.9	MortensenS_xxxx	WK056-1-L-08h-04F6_S22	MAG	k__Bacteria|p__Proteobacteria|c__Alphaproteobacteria|o__Rhodospirillales|f__Acetobacteraceae|g__Acetobacter|s__Acetobacter_syzygii|t__SGB1189	Water Kefir	93.14	3.98	2364455
MortensenS_xxxx__WK056-1-L-48h-04F7_S23__bin.4	MortensenS_xxxx	WK056-1-L-48h-04F7_S23	MAG	k__Bacteria|p__Proteobacteria|c__Alphaproteobacteria|o__Rhodospirillales|f__Acetobacteraceae|g__Acetobacter|s__Acetobacter_syzygii|t__SGB1189	Water Kefir	91.65	1.12	2177584
MortensenS_xxxx__WK056-1-L-48h-04F7_S23__bin.7	MortensenS_xxxx	WK056-1-L-48h-04F7_S23	MAG	k__Bacteria|p__Proteobacteria|c__Alphaproteobacteria|o__Rhodospirillales|f__Acetobacteraceae|g__Novacetimonas|s__Novacetimonas_hansenii|t__SGB1175	Water Kefir	92.44	0.54	2854132
MortensenS_xxxx__WK056-1-L-48h-04F7_S23__bin.9	MortensenS_xxxx	WK056-1-L-48h-04F7_S23	MAG	k__Bacteria|p__Proteobacteria|c__Alphaproteobacteria|o__Rhodospirillales|f__Acetobacteraceae|g__Acetobacter|s__Acetobacter_fabarum|t__SGB1190	Water Kefir	97.37	0.75	2634885
MortensenS_xxxx__WK056-2-L-08h-04F8_S24__bin.13	MortensenS_xxxx	WK056-2-L-08h-04F8_S24	MAG	k__Bacteria|p__Proteobacteria|c__Alphaproteobacteria|o__Rhodospirillales|f__Acetobacteraceae|g__Acetobacter|s__Acetobacter_syzygii|t__SGB1189	Water Kefir	95.02	1.26	2246788
MortensenS_xxxx__WK056-2-L-48h-04F9_S25__bin.1	MortensenS_xxxx	WK056-2-L-48h-04F9_S25	MAG	k__Bacteria|p__Proteobacteria|c__Alphaproteobacteria|o__Rhodospirillales|f__Acetobacteraceae|g__Acetobacter|s__Acetobacter_fabarum|t__SGB1190	Water Kefir	95.63	0.85	2539626
MortensenS_xxxx__WK056-2-L-48h-04F9_S25__bin.6	MortensenS_xxxx	WK056-2-L-48h-04F9_S25	MAG	k__Bacteria|p__Proteobacteria|c__Alphaproteobacteria|o__Rhodospirillales|f__Acetobacteraceae|g__Acetobacter|s__Acetobacter_syzygii|t__SGB1189	Water Kefir	96.13	2.61	2351546
MortensenS_xxxx__WK057-1-L-48h-04G2_S27__bin.6	MortensenS_xxxx	WK057-1-L-48h-04G2_S27	MAG	k__Bacteria|p__Proteobacteria|c__Alphaproteobacteria|o__Rhodospirillales|f__Acetobacteraceae|g__Gluconobacter|s__Gluconobacter_oxydans|t__SGB1165	Water Kefir	96.52	1.16	2876632
MortensenS_xxxx__WK058-1-L-08h-04G5_S30__bin.4	MortensenS_xxxx	WK058-1-L-08h-04G5_S30	MAG	k__Bacteria|p__Proteobacteria|c__Alphaproteobacteria|o__Rhodospirillales|f__Acetobacteraceae|g__Acetobacter|s__Acetobacter_lovaniensis|t__SGB89218	Water Kefir	98.71	0	2491878
MortensenS_xxxx__WK058-1-L-48h-04G6_S31__bin.1	MortensenS_xxxx	WK058-1-L-48h-04G6_S31	MAG	k__Bacteria|p__Proteobacteria|c__Alphaproteobacteria|o__Rhodospirillales|f__Acetobacteraceae|g__Acetobacter|s__Acetobacter_lovaniensis|t__SGB89218	Water Kefir	96.52	0	2525272
MortensenS_xxxx__WK058-1-L-48h-04G6_S31__bin.3	MortensenS_xxxx	WK058-1-L-48h-04G6_S31	MAG	k__Bacteria|p__Proteobacteria|c__Alphaproteobacteria|o__Rhodospirillales|f__Acetobacteraceae|g__Gluconobacter|s__Gluconobacter_oxydans|t__SGB1165	Water Kefir	93.06	0	3144865
MortensenS_xxxx__WK058-1-L-48h-04G6_S31__bin.6	MortensenS_xxxx	WK058-1-L-48h-04G6_S31	MAG	k__Bacteria|p__Proteobacteria|c__Alphaproteobacteria|o__Rhodospirillales|f__Acetobacteraceae|g__Acetobacter|s__Acetobacter_persici|t__SGB1199	Water Kefir	99.5	0.5	2993427
MortensenS_xxxx__WK058-2-L-08h-04G7_S32__bin.5	MortensenS_xxxx	WK058-2-L-08h-04G7_S32	MAG	k__Bacteria|p__Proteobacteria|c__Alphaproteobacteria|o__Rhodospirillales|f__Acetobacteraceae|g__Acetobacter|s__Acetobacter_lovaniensis|t__SGB89218	Water Kefir	98.26	0.5	2538365
MortensenS_xxxx__WK058-2-L-48h-04G8_S33__bin.3	MortensenS_xxxx	WK058-2-L-48h-04G8_S33	MAG	k__Bacteria|p__Proteobacteria|c__Alphaproteobacteria|o__Rhodospirillales|f__Acetobacteraceae|g__Acetobacter|s__Acetobacter_lovaniensis|t__SGB89218	Water Kefir	99.75	0	2933039
MortensenS_xxxx__WK058-2-L-48h-04G8_S33__bin.6	MortensenS_xxxx	WK058-2-L-48h-04G8_S33	MAG	k__Bacteria|p__Proteobacteria|c__Alphaproteobacteria|o__Rhodospirillales|f__Acetobacteraceae|g__Acetobacter|s__Acetobacter_persici|t__SGB1199	Water Kefir	93.32	0.54	2785480
MortensenS_xxxx__WK059-1-L-48h-04H1_S35__bin.3	MortensenS_xxxx	WK059-1-L-48h-04H1_S35	MAG	k__Bacteria|p__Proteobacteria|c__Alphaproteobacteria|o__Rhodospirillales|f__Acetobacteraceae|g__Gluconobacter|s__Gluconobacter_oxydans|t__SGB1165	Water Kefir	92.97	3.67	3060516
MortensenS_xxxx__WK059-1-L-48h-04H1_S35__bin.7	MortensenS_xxxx	WK059-1-L-48h-04H1_S35	MAG	k__Bacteria|p__Proteobacteria|c__Alphaproteobacteria|o__Rhodospirillales|f__Acetobacteraceae|g__Acetobacter|s__Acetobacter_orientalis|t__SGB1187	Water Kefir	94.68	4.35	2416115
MortensenS_xxxx__WK059-2-L-48h-04H3_S37__bin.2	MortensenS_xxxx	WK059-2-L-48h-04H3_S37	MAG	k__Bacteria|p__Proteobacteria|c__Alphaproteobacteria|o__Rhodospirillales|f__Acetobacteraceae|g__Acetobacter|s__Acetobacter_orientalis|t__SGB1187	Water Kefir	92.01	2.99	2341373
MortensenS_xxxx__WK060-1-L-48h-04H5_S39__bin.6	MortensenS_xxxx	WK060-1-L-48h-04H5_S39	MAG	k__Bacteria|p__Proteobacteria|c__Alphaproteobacteria|o__Rhodospirillales|f__Acetobacteraceae|g__Gluconobacter|s__Gluconobacter_oxydans|t__SGB1165	Water Kefir	100	1	3236340
MortensenS_xxxx__WK060-2-L-08h-04H6_S40__bin.5	MortensenS_xxxx	WK060-2-L-08h-04H6_S40	MAG	k__Bacteria|p__Proteobacteria|c__Alphaproteobacteria|o__Rhodospirillales|f__Acetobacteraceae|g__Gluconobacter|s__Gluconobacter_oxydans|t__SGB1165	Water Kefir	99.26	0.17	3158846
MortensenS_xxxx__WK060-2-L-08h-04H6_S40__bin.6	MortensenS_xxxx	WK060-2-L-08h-04H6_S40	MAG	k__Bacteria|p__Proteobacteria|c__Alphaproteobacteria|o__Rhodospirillales|f__Acetobacteraceae|g__Acetobacter|s__Acetobacter_persici|t__SGB1199	Water Kefir	92.11	3.73	2632092
MortensenS_xxxx__WK060-2-L-48h-04H7_S41__bin.1	MortensenS_xxxx	WK060-2-L-48h-04H7_S41	MAG	k__Bacteria|p__Proteobacteria|c__Alphaproteobacteria|o__Rhodospirillales|f__Acetobacteraceae|g__Gluconobacter|s__Gluconobacter_oxydans|t__SGB1165	Water Kefir	98.01	0.5	3276783
MortensenS_xxxx__WK060-2-L-48h-04H7_S41__bin.8	MortensenS_xxxx	WK060-2-L-48h-04H7_S41	MAG	k__Bacteria|p__Proteobacteria|c__Alphaproteobacteria|o__Rhodospirillales|f__Acetobacteraceae|g__Acetobacter|s__Acetobacter_persici|t__SGB1199	Water Kefir	98.57	1.49	2889451
MortensenS_xxxx__WK063-1-L-48h-04I8_S51__bin.3	MortensenS_xxxx	WK063-1-L-48h-04I8_S51	MAG	k__Bacteria|p__Proteobacteria|c__Alphaproteobacteria|o__Rhodospirillales|f__Acetobacteraceae|g__Gluconobacter|s__Gluconobacter_potus|t__SGB1166	Water Kefir	99	0.5	3173672
MortensenS_xxxx__WK063-2-L-48h-05A1_S53__bin.5	MortensenS_xxxx	WK063-2-L-48h-05A1_S53	MAG	k__Bacteria|p__Proteobacteria|c__Alphaproteobacteria|o__Rhodospirillales|f__Acetobacteraceae|g__Gluconobacter|s__Gluconobacter_potus|t__SGB1166	Water Kefir	99.5	0.25	3209486
MortensenS_xxxx__WK063-2-L-48h-05A1_S53__bin.8	MortensenS_xxxx	WK063-2-L-48h-05A1_S53	MAG	k__Bacteria|p__Proteobacteria|c__Alphaproteobacteria|o__Rhodospirillales|f__Acetobacteraceae|g__Acetobacter|s__Acetobacter_fabarum|t__SGB1190	Water Kefir	99.75	0.75	2619043
MortensenS_xxxx__WK064-1-L-48h-05A3_S55__bin.1	MortensenS_xxxx	WK064-1-L-48h-05A3_S55	MAG	k__Bacteria|p__Proteobacteria|c__Alphaproteobacteria|o__Rhodospirillales|f__Acetobacteraceae|g__Acetobacter|s__Acetobacter_papayae|t__SGB30486	Water Kefir	91.9	2.99	2759127
MortensenS_xxxx__WK064-1-L-48h-05A3_S55__bin.2	MortensenS_xxxx	WK064-1-L-48h-05A3_S55	MAG	k__Bacteria|p__Proteobacteria|c__Alphaproteobacteria|o__Rhodospirillales|f__Acetobacteraceae|g__Acetobacter|s__Acetobacter_lovaniensis|t__SGB89218	Water Kefir	92.34	4.65	2477673
MortensenS_xxxx__WK064-1-L-48h-05A3_S55__bin.6	MortensenS_xxxx	WK064-1-L-48h-05A3_S55	MAG	k__Bacteria|p__Proteobacteria|c__Alphaproteobacteria|o__Rhodospirillales|f__Acetobacteraceae|g__Acetobacter|s__Acetobacter_SGB99393|t__SGB99393	Water Kefir	93.65	1.74	2665630
MortensenS_xxxx__WK064-2-L-08h-05A4_S56__bin.13	MortensenS_xxxx	WK064-2-L-08h-05A4_S56	MAG	k__Bacteria|p__Proteobacteria|c__Alphaproteobacteria|o__Rhodospirillales|f__Acetobacteraceae|g__Acetobacter|s__Acetobacter_papayae|t__SGB30486	Water Kefir	91.07	3.74	2627358
MortensenS_xxxx__WK064-2-L-08h-05A4_S56__bin.6	MortensenS_xxxx	WK064-2-L-08h-05A4_S56	MAG	k__Bacteria|p__Proteobacteria|c__Alphaproteobacteria|o__Rhodospirillales|f__Acetobacteraceae|g__Acetobacter|s__Acetobacter_lovaniensis|t__SGB89218	Water Kefir	90.11	3.11	2445485
MortensenS_xxxx__WK064-2-L-48h-05A5_S57__bin.10	MortensenS_xxxx	WK064-2-L-48h-05A5_S57	MAG	k__Bacteria|p__Proteobacteria|c__Alphaproteobacteria|o__Rhodospirillales|f__Acetobacteraceae|g__Acetobacter|s__Acetobacter_SGB99393|t__SGB99393	Water Kefir	93.36	1.41	2625543
MortensenS_xxxx__WK064-2-L-48h-05A5_S57__bin.7	MortensenS_xxxx	WK064-2-L-48h-05A5_S57	MAG	k__Bacteria|p__Proteobacteria|c__Alphaproteobacteria|o__Rhodospirillales|f__Acetobacteraceae|g__Acetobacter|s__Acetobacter_lovaniensis|t__SGB89218	Water Kefir	96.02	3.69	2723515
MortensenS_xxxx__WK065-1-L-48h-05B2_S63__bin.1	MortensenS_xxxx	WK065-1-L-48h-05B2_S63	MAG	k__Bacteria|p__Proteobacteria|c__Alphaproteobacteria|o__Rhodospirillales|f__Acetobacteraceae|g__Gluconobacter|s__Gluconobacter_japonicus|t__SGB1161	Water Kefir	100	0	2885046
MortensenS_xxxx__WK065-2-L-48h-05B4_S65__bin.2	MortensenS_xxxx	WK065-2-L-48h-05B4_S65	MAG	k__Bacteria|p__Proteobacteria|c__Alphaproteobacteria|o__Rhodospirillales|f__Acetobacteraceae|g__Gluconobacter|s__Gluconobacter_japonicus|t__SGB1161	Water Kefir	100	0	2785151
MortensenS_xxxx__WK067-1-L-48h-05C1_S71__bin.4	MortensenS_xxxx	WK067-1-L-48h-05C1_S71	MAG	k__Bacteria|p__Proteobacteria|c__Alphaproteobacteria|o__Rhodospirillales|f__Acetobacteraceae|g__Gluconobacter|s__Gluconobacter_cerinus|t__SGB1160	Water Kefir	91.54	2.38	2962161
MortensenS_xxxx__WK067-1-L-48h-05C1_S71__bin.5	MortensenS_xxxx	WK067-1-L-48h-05C1_S71	MAG	k__Bacteria|p__Proteobacteria|c__Alphaproteobacteria|o__Rhodospirillales|f__Acetobacteraceae|g__Acetobacter|s__Acetobacter_malorum|t__SGB1201	Water Kefir	100	0	2835988
MortensenS_xxxx__WK068-2-L-08h-05C6_S76__bin.3	MortensenS_xxxx	WK068-2-L-08h-05C6_S76	MAG	k__Bacteria|p__Proteobacteria|c__Alphaproteobacteria|o__Rhodospirillales|f__Acetobacteraceae|g__Gluconobacter|s__Gluconobacter_oxydans|t__SGB1165	Water Kefir	97.37	0.78	2911142
MortensenS_xxxx__WK068-2-L-48h-05C7_S77__bin.2	MortensenS_xxxx	WK068-2-L-48h-05C7_S77	MAG	k__Bacteria|p__Proteobacteria|c__Alphaproteobacteria|o__Rhodospirillales|f__Acetobacteraceae|g__Gluconobacter|s__Gluconobacter_oxydans|t__SGB1165	Water Kefir	100	0	3027871
MortensenS_xxxx__WK069-1-L-48h-05C9_S79__bin.11	MortensenS_xxxx	WK069-1-L-48h-05C9_S79	MAG	k__Bacteria|p__Proteobacteria|c__Alphaproteobacteria|o__Rhodospirillales|f__Acetobacteraceae|g__Gluconobacter|s__Gluconobacter_oxydans|t__SGB1165	Water Kefir	96.64	2.99	2977721
MortensenS_xxxx__WK069-1-L-48h-05C9_S79__bin.12	MortensenS_xxxx	WK069-1-L-48h-05C9_S79	MAG	k__Bacteria|p__Proteobacteria|c__Alphaproteobacteria|o__Rhodospirillales|f__Acetobacteraceae|g__Acetobacter|s__Acetobacter_malorum|t__SGB1201	Water Kefir	94.94	0.5	2757536
MortensenS_xxxx__WK069-2-L-48h-05D2_S81__bin.5	MortensenS_xxxx	WK069-2-L-48h-05D2_S81	MAG	k__Bacteria|p__Proteobacteria|c__Alphaproteobacteria|o__Rhodospirillales|f__Acetobacteraceae|g__Acetobacter|s__Acetobacter_malorum|t__SGB1201	Water Kefir	100	0.5	3075151
MortensenS_xxxx__WK069-2-L-48h-05D2_S81__bin.6	MortensenS_xxxx	WK069-2-L-48h-05D2_S81	MAG	k__Bacteria|p__Proteobacteria|c__Alphaproteobacteria|o__Rhodospirillales|f__Acetobacteraceae|g__Gluconobacter|s__Gluconobacter_cerinus|t__SGB1160	Water Kefir	98.1	0	3061741
WalshL_xxxx__B1__bin.3	WalshL_xxxx	B1	MAG	k__Bacteria|p__Proteobacteria|c__Alphaproteobacteria|o__Rhodospirillales|f__Acetobacteraceae|g__Acetobacter|s__Acetobacter_SGB92972|t__SGB92972	Milk Kefir	94.77	0.17	2505743
WalshL_xxxx__B8__bin.1	WalshL_xxxx	B8	MAG	k__Bacteria|p__Proteobacteria|c__Alphaproteobacteria|o__Rhodospirillales|f__Acetobacteraceae|g__Acetobacter|s__Acetobacter_SGB92972|t__SGB92972	Milk Kefir	96.94	0	2806946
WalshL_xxxx__B9__bin.4	WalshL_xxxx	B9	MAG	k__Bacteria|p__Proteobacteria|c__Alphaproteobacteria|o__Rhodospirillales|f__Acetobacteraceae|g__Acetobacter|s__Acetobacter_SGB92972|t__SGB92972	Milk Kefir	97.27	0.5	2708133
WalshL_xxxx__C12__bin.5	WalshL_xxxx	C12	MAG	k__Bacteria|p__Proteobacteria|c__Alphaproteobacteria|o__Rhodospirillales|f__Acetobacteraceae|g__Acetobacter|s__Acetobacter_SGB92972|t__SGB92972	Milk Kefir	93.45	0.5	2563724
WalshL_xxxx__C4__bin.3	WalshL_xxxx	C4	MAG	k__Bacteria|p__Proteobacteria|c__Alphaproteobacteria|o__Rhodospirillales|f__Acetobacteraceae|g__Acetobacter|s__Acetobacter_fabarum|t__SGB1190	Milk Kefir	90.71	1.99	2173988
WalshL_xxxx__C5__bin.3	WalshL_xxxx	C5	MAG	k__Bacteria|p__Proteobacteria|c__Alphaproteobacteria|o__Rhodospirillales|f__Acetobacteraceae|g__Acetobacter|s__Acetobacter_fabarum|t__SGB1190	Milk Kefir	90.98	0.75	2260997
WalshL_xxxx__C8__bin.6	WalshL_xxxx	C8	MAG	k__Bacteria|p__Proteobacteria|c__Alphaproteobacteria|o__Rhodospirillales|f__Acetobacteraceae|g__Acetobacter|s__Acetobacter_SGB92972|t__SGB92972	Milk Kefir	94.12	2.49	2733320
WalshL_xxxx__D1__bin.7	WalshL_xxxx	D1	MAG	k__Bacteria|p__Proteobacteria|c__Alphaproteobacteria|o__Rhodospirillales|f__Acetobacteraceae|g__Acetobacter|s__Acetobacter_SGB92972|t__SGB92972	Milk Kefir	96.19	0.12	2617399
WalshL_xxxx__D4__bin.2	WalshL_xxxx	D4	MAG	k__Bacteria|p__Proteobacteria|c__Alphaproteobacteria|o__Rhodospirillales|f__Acetobacteraceae|g__Acetobacter|s__Acetobacter_SGB92972|t__SGB92972	Milk Kefir	95.96	1	2339516
WalshL_xxxx__G10__bin.2	WalshL_xxxx	G10	MAG	k__Bacteria|p__Proteobacteria|c__Alphaproteobacteria|o__Rhodospirillales|f__Acetobacteraceae|g__Acetobacter|s__Acetobacter_fabarum|t__SGB1190	Milk Kefir	91.84	1.49	2357928
WalshL_xxxx__G12__bin.3	WalshL_xxxx	G12	MAG	k__Bacteria|p__Proteobacteria|c__Alphaproteobacteria|o__Rhodospirillales|f__Acetobacteraceae|g__Acetobacter|s__Acetobacter_fabarum|t__SGB1190	Milk Kefir	99.25	0.25	2482946
WalshL_xxxx__I1__bin.6	WalshL_xxxx	I1	MAG	k__Bacteria|p__Proteobacteria|c__Alphaproteobacteria|o__Rhodospirillales|f__Acetobacteraceae|g__Acetobacter|s__Acetobacter_SGB92972|t__SGB92972	Milk Kefir	100	0	2586606
WalshL_xxxx__I2__bin.5	WalshL_xxxx	I2	MAG	k__Bacteria|p__Proteobacteria|c__Alphaproteobacteria|o__Rhodospirillales|f__Acetobacteraceae|g__Acetobacter|s__Acetobacter_fabarum|t__SGB1190	Milk Kefir	97.76	0.25	2345399
WalshL_xxxx__I4__bin.2	WalshL_xxxx	I4	MAG	k__Bacteria|p__Proteobacteria|c__Alphaproteobacteria|o__Rhodospirillales|f__Acetobacteraceae|g__Acetobacter|s__Acetobacter_SGB92972|t__SGB92972	Milk Kefir	98.51	2.49	2792370
WalshL_xxxx__I5__bin.3	WalshL_xxxx	I5	MAG	k__Bacteria|p__Proteobacteria|c__Alphaproteobacteria|o__Rhodospirillales|f__Acetobacteraceae|g__Acetobacter|s__Acetobacter_SGB92972|t__SGB92972	Milk Kefir	91.83	3.23	3034177
WalshL_xxxx__I8__bin.2	WalshL_xxxx	I8	MAG	k__Bacteria|p__Proteobacteria|c__Alphaproteobacteria|o__Rhodospirillales|f__Acetobacteraceae|g__Acetobacter|s__Acetobacter_fabarum|t__SGB1190	Milk Kefir	96.52	0.25	2405069
WalshL_xxxx__J3__bin.5	WalshL_xxxx	J3	MAG	k__Bacteria|p__Proteobacteria|c__Alphaproteobacteria|o__Rhodospirillales|f__Acetobacteraceae|g__Acetobacter|s__Acetobacter_fabarum|t__SGB1190	Milk Kefir	99.75	0.91	2438078
WalshL_xxxx__J5__bin.1	WalshL_xxxx	J5	MAG	k__Bacteria|p__Proteobacteria|c__Alphaproteobacteria|o__Rhodospirillales|f__Acetobacteraceae|g__Acetobacter|s__Acetobacter_SGB92972|t__SGB92972	Milk Kefir	94.97	0	2559191
WalshL_xxxx__J9__bin.3	WalshL_xxxx	J9	MAG	k__Bacteria|p__Proteobacteria|c__Alphaproteobacteria|o__Rhodospirillales|f__Acetobacteraceae|g__Acetobacter|s__Acetobacter_SGB92972|t__SGB92972	Milk Kefir	92.28	0	2782098
WalshL_xxxx__k5__bin.2	WalshL_xxxx	k5	MAG	k__Bacteria|p__Proteobacteria|c__Alphaproteobacteria|o__Rhodospirillales|f__Acetobacteraceae|g__Acetobacter|s__Acetobacter_SGB92972|t__SGB92972	Milk Kefir	96.19	0.25	2614277
WalshL_xxxx__k9__bin.2	WalshL_xxxx	k9	MAG	k__Bacteria|p__Proteobacteria|c__Alphaproteobacteria|o__Rhodospirillales|f__Acetobacteraceae|g__Acetobacter|s__Acetobacter_fabarum|t__SGB1190	Milk Kefir	97.26	0.25	2380044
WalshL_xxxx__L7__bin.4	WalshL_xxxx	L7	MAG	k__Bacteria|p__Proteobacteria|c__Alphaproteobacteria|o__Rhodospirillales|f__Acetobacteraceae|g__Acetobacter|s__Acetobacter_fabarum|t__SGB1190	Milk Kefir	97.42	0.75	2478931
WalshL_xxxx__L8__bin.2	WalshL_xxxx	L8	MAG	k__Bacteria|p__Proteobacteria|c__Alphaproteobacteria|o__Rhodospirillales|f__Acetobacteraceae|g__Acetobacter|s__Acetobacter_fabarum|t__SGB1190	Milk Kefir	92.04	2.63	2321820
WalshL_xxxx__L8__bin.6	WalshL_xxxx	L8	MAG	k__Bacteria|p__Proteobacteria|c__Alphaproteobacteria|o__Rhodospirillales|f__Acetobacteraceae|g__Acetobacter|s__Acetobacter_SGB92972|t__SGB92972	Milk Kefir	99.5	3.75	3046991
WalshL_xxxx__L9__bin.2	WalshL_xxxx	L9	MAG	k__Bacteria|p__Proteobacteria|c__Alphaproteobacteria|o__Rhodospirillales|f__Acetobacteraceae|g__Acetobacter|s__Acetobacter_fabarum|t__SGB1190	Milk Kefir	95.52	0.25	2171773
WalshL_xxxx__L9__bin.3	WalshL_xxxx	L9	MAG	k__Bacteria|p__Proteobacteria|c__Alphaproteobacteria|o__Rhodospirillales|f__Acetobacteraceae|g__Acetobacter|s__Acetobacter_SGB92972|t__SGB92972	Milk Kefir	100	0	2758187
WalshL_xxxx__O11__bin.6	WalshL_xxxx	O11	MAG	k__Bacteria|p__Proteobacteria|c__Alphaproteobacteria|o__Rhodospirillales|f__Acetobacteraceae|g__Acetobacter|s__Acetobacter_orientalis|t__SGB1187	Milk Kefir	99.5	0	2457916
WalshL_xxxx__O12__bin.5	WalshL_xxxx	O12	MAG	k__Bacteria|p__Proteobacteria|c__Alphaproteobacteria|o__Rhodospirillales|f__Acetobacteraceae|g__Acetobacter|s__Acetobacter_orientalis|t__SGB1187	Milk Kefir	94.53	0	2362544
WalshL_xxxx__O3__bin.4	WalshL_xxxx	O3	MAG	k__Bacteria|p__Proteobacteria|c__Alphaproteobacteria|o__Rhodospirillales|f__Acetobacteraceae|g__Acetobacter|s__Acetobacter_fabarum|t__SGB1190	Milk Kefir	95.43	1	2471498
WalshL_xxxx__P1__bin.1	WalshL_xxxx	P1	MAG	k__Bacteria|p__Proteobacteria|c__Alphaproteobacteria|o__Rhodospirillales|f__Acetobacteraceae|g__Acetobacter|s__Acetobacter_orientalis|t__SGB1187	Milk Kefir	100	0	2553780
WalshL_xxxx__P10__bin.4	WalshL_xxxx	P10	MAG	k__Bacteria|p__Proteobacteria|c__Alphaproteobacteria|o__Rhodospirillales|f__Acetobacteraceae|g__Acetobacter|s__Acetobacter_fabarum|t__SGB1190	Milk Kefir	96.77	0.25	2288869
WalshL_xxxx__P11__bin.4	WalshL_xxxx	P11	MAG	k__Bacteria|p__Proteobacteria|c__Alphaproteobacteria|o__Rhodospirillales|f__Acetobacteraceae|g__Acetobacter|s__Acetobacter_fabarum|t__SGB1190	Milk Kefir	95.77	0.75	2196863
WalshL_xxxx__P4__bin.1	WalshL_xxxx	P4	MAG	k__Bacteria|p__Proteobacteria|c__Alphaproteobacteria|o__Rhodospirillales|f__Acetobacteraceae|g__Acetobacter|s__Acetobacter_fabarum|t__SGB1190	Milk Kefir	92.15	0.75	2305531
WalshL_xxxx__P4__bin.7	WalshL_xxxx	P4	MAG	k__Bacteria|p__Proteobacteria|c__Alphaproteobacteria|o__Rhodospirillales|f__Acetobacteraceae|g__Acetobacter|s__Acetobacter_SGB92972|t__SGB92972	Milk Kefir	99.63	0	2651646
WalshL_xxxx__P5__bin.4	WalshL_xxxx	P5	MAG	k__Bacteria|p__Proteobacteria|c__Alphaproteobacteria|o__Rhodospirillales|f__Acetobacteraceae|g__Acetobacter|s__Acetobacter_fabarum|t__SGB1190	Milk Kefir	98.01	0.75	2385843
WalshL_xxxx__Q1__bin.9	WalshL_xxxx	Q1	MAG	k__Bacteria|p__Proteobacteria|c__Alphaproteobacteria|o__Rhodospirillales|f__Acetobacteraceae|g__Acetobacter|s__Acetobacter_orientalis|t__SGB1187	Milk Kefir	98.23	0	2638992
WalshL_xxxx__Q4__bin.2	WalshL_xxxx	Q4	MAG	k__Bacteria|p__Proteobacteria|c__Alphaproteobacteria|o__Rhodospirillales|f__Acetobacteraceae|g__Acetobacter|s__Acetobacter_fabarum|t__SGB1190	Milk Kefir	93.15	1	2450510
WalshL_xxxx__Q4__bin.4	WalshL_xxxx	Q4	MAG	k__Bacteria|p__Proteobacteria|c__Alphaproteobacteria|o__Rhodospirillales|f__Acetobacteraceae|g__Acetobacter|s__Acetobacter_SGB92972|t__SGB92972	Milk Kefir	100	1.49	2757395
WalshL_xxxx__Q5__bin.1	WalshL_xxxx	Q5	MAG	k__Bacteria|p__Proteobacteria|c__Alphaproteobacteria|o__Rhodospirillales|f__Acetobacteraceae|g__Acetobacter|s__Acetobacter_fabarum|t__SGB1190	Milk Kefir	97.51	0.25	2455935
WalshL_xxxx__Q5__bin.4	WalshL_xxxx	Q5	MAG	k__Bacteria|p__Proteobacteria|c__Alphaproteobacteria|o__Rhodospirillales|f__Acetobacteraceae|g__Acetobacter|s__Acetobacter_SGB92972|t__SGB92972	Milk Kefir	100	2.49	2983756
WalshL_xxxx__R12__bin.3	WalshL_xxxx	R12	MAG	k__Bacteria|p__Proteobacteria|c__Alphaproteobacteria|o__Rhodospirillales|f__Acetobacteraceae|g__Acetobacter|s__Acetobacter_fabarum|t__SGB1190	Milk Kefir	95.27	0.75	2275543
WalshL_xxxx__R4__bin.5	WalshL_xxxx	R4	MAG	k__Bacteria|p__Proteobacteria|c__Alphaproteobacteria|o__Rhodospirillales|f__Acetobacteraceae|g__Acetobacter|s__Acetobacter_fabarum|t__SGB1190	Milk Kefir	97.26	0.75	2231683
WalshL_xxxx__R5__bin.6	WalshL_xxxx	R5	MAG	k__Bacteria|p__Proteobacteria|c__Alphaproteobacteria|o__Rhodospirillales|f__Acetobacteraceae|g__Acetobacter|s__Acetobacter_fabarum|t__SGB1190	Milk Kefir	98.26	0.75	2378708
WalshL_xxxx__R8__bin.2	WalshL_xxxx	R8	MAG	k__Bacteria|p__Proteobacteria|c__Alphaproteobacteria|o__Rhodospirillales|f__Acetobacteraceae|g__Acetobacter|s__Acetobacter_SGB92972|t__SGB92972	Milk Kefir	91.36	2.3	2801267
WalshL_xxxx__S12__bin.1	WalshL_xxxx	S12	MAG	k__Bacteria|p__Proteobacteria|c__Alphaproteobacteria|o__Rhodospirillales|f__Acetobacteraceae|g__Acetobacter|s__Acetobacter_SGB92972|t__SGB92972	Milk Kefir	98.66	0.12	2629109
WalshL_xxxx__T2__bin.7	WalshL_xxxx	T2	MAG	k__Bacteria|p__Proteobacteria|c__Alphaproteobacteria|o__Rhodospirillales|f__Acetobacteraceae|g__Acetobacter|s__Acetobacter_fabarum|t__SGB1190	Milk Kefir	98.76	1.24	2384496
WalshL_xxxx__T3__bin.4	WalshL_xxxx	T3	MAG	k__Bacteria|p__Proteobacteria|c__Alphaproteobacteria|o__Rhodospirillales|f__Acetobacteraceae|g__Acetobacter|s__Acetobacter_fabarum|t__SGB1190	Milk Kefir	95.93	1.34	2543957
WalshL_xxxx__T4__bin.1	WalshL_xxxx	T4	MAG	k__Bacteria|p__Proteobacteria|c__Alphaproteobacteria|o__Rhodospirillales|f__Acetobacteraceae|g__Acetobacter|s__Acetobacter_fabarum|t__SGB1190	Milk Kefir	96.38	1.66	2485411
WalshL_xxxx__V1__bin.2	WalshL_xxxx	V1	MAG	k__Bacteria|p__Proteobacteria|c__Alphaproteobacteria|o__Rhodospirillales|f__Acetobacteraceae|g__Acetobacter|s__Acetobacter_SGB92972|t__SGB92972	Milk Kefir	96.99	0.5	2823359
WalshL_xxxx__W9__bin.2	WalshL_xxxx	W9	MAG	k__Bacteria|p__Proteobacteria|c__Alphaproteobacteria|o__Rhodospirillales|f__Acetobacteraceae|g__Acetobacter|s__Acetobacter_SGB92972|t__SGB92972	Milk Kefir	99.94	0	2977147

## Sheet: Sheet3
Metadata for AAB MAGs downloaded from NCBI
Genome id	BioProject	BioSample	Genome type	Assigned taxonomy(genus)	Sample type	Completeness	Contamination	Sum length
GCA_001725205.1_ASM172520v1_genomic	PRJNA279279	SAMN03652494	MAG	Unclassified	Bioreactor effluent	28.82	2.27	2100738
GCA_001917135.1_ASM191713v1_genomic	PRJNA321218	SAMN05717303	MAG	Acetobacter	Human gut	95.6	0	1904577
GCA_002255455.1_ASM225545v1_genomic	PRJNA379596	SAMN06622452	MAG	Acidocella	Water	55.17	1.72	1512440
GCA_002255515.1_ASM225551v1_genomic	PRJNA379596	SAMN06622445	MAG	Acidiphilium	Water	99.5	0	3405198
GCA_002255545.1_ASM225554v1_genomic	PRJNA379596	SAMN06622441	MAG	Acidiphilium	Water	16.43	0.41	686432
GCA_002255575.1_ASM225557v1_genomic	PRJNA379596	SAMN06622444	MAG	Acidocella	Water	98.99	0	3042749
GCA_002255625.1_ASM225562v1_genomic	PRJNA379596	SAMN06622453	MAG	Acidocella	Water	80.17	55.31	2754411
GCA_002255645.1_ASM225564v1_genomic	PRJNA379596	SAMN06622426	MAG	Acidiphilium	Water	12.45	0	1015330
GCA_002255715.1_ASM225571v1_genomic	PRJNA379596	SAMN06622435	MAG	Acidocella	Water	92.86	2	2609104
GCA_002255745.1_ASM225574v1_genomic	PRJNA379596	SAMN06622429	MAG	Acidiphilium	Water	99.5	1	3057394
GCA_002255785.1_ASM225578v1_genomic	PRJNA379596	SAMN06622447	MAG	Acidocella	Water	76.86	2.24	2249614
GCA_002279225.1_ASM227922v1_genomic	PRJNA379596	SAMN06622424	MAG	Acidiphilium	Water	55.14	0.67	1814822
GCA_002279335.1_ASM227933v1_genomic	PRJNA379596	SAMN06622417	MAG	Acidiphilium	Water	80.42	2.97	2478399
GCA_002279345.1_ASM227934v1_genomic	PRJNA379596	SAMN06622416	MAG	Acidiphilium	Water	99.5	0.75	4033437
GCA_002279355.1_ASM227935v1_genomic	PRJNA379596	SAMN06622415	MAG	Acidiphilium	Water	98.76	0	3069660
GCA_002281005.1_ASM228100v1_genomic	PRJNA379596	SAMN06622329	MAG	Acidocella	Water	81.72	1.53	1888163
GCA_002282635.1_ASM228263v1_genomic	PRJNA379596	SAMN06622205	MAG	Acidiphilium	Water	98.18	0.25	3857086
GCA_002282645.1_ASM228264v1_genomic	PRJNA379596	SAMN06622204	MAG	Acidiphilium	Water	97.74	0	3106839
GCA_002409655.1_ASM240965v1_genomic	PRJNA348753	SAMN06452529	MAG	Acetobacter	Fermented food	99.34	1	2683312
GCA_003506895.1_ASM350689v1_genomic	PRJNA417962	SAMN08018864	MAG	Unclassified	Soil	90.69	1.03	5576935
GCA_004145975.1_ASM414597v1_genomic	PRJNA272922	SAMN10678485	MAG	Unclassified	Wood	64.81	21.61	3016365
GCA_004193435.1_ASM419343v1_genomic	PRJNA272922	SAMN10678484	MAG	Unclassified	Wood	55.17	1.72	4042147
GCA_009693795.1_ASM969379v1_genomic	PRJNA521725	SAMN10915677	MAG	Unclassified	Water	82.36	2.62	2356822
GCA_009693865.1_ASM969386v1_genomic	PRJNA521725	SAMN10915675	MAG	Unclassified	Water	78.52	0	4475941
GCA_009693935.1_ASM969393v1_genomic	PRJNA521725	SAMN10915669	MAG	Unclassified	Water	63.06	0	1946587
GCA_009693945.1_ASM969394v1_genomic	PRJNA521725	SAMN10915673	MAG	Unclassified	Water	61.82	8.46	2396722
GCA_009920315.1_ASM992031v1_genomic	PRJNA495371	SAMN10223086	MAG	Unclassified	Water	76.83	2.67	2816084
GCA_009921775.1_ASM992177v1_genomic	PRJNA495371	SAMN10223006	MAG	Unclassified	Water	78.62	2.28	2765384
GCA_012516275.1_ASM1251627v1_genomic	PRJNA602310	SAMN13894344	MAG	Acetobacter	Unclassified	84.58	0	1868266
GCA_012517935.1_ASM1251793v1_genomic	PRJNA602310	SAMN13894271	MAG	Acetobacter	Unclassified	97.81	2.9	2922786
GCA_013044125.1_ASM1304412v1_genomic	PRJNA554371	SAMN14771071	MAG	Acidocella	Unclassified	92.45	2.78	2678786
GCA_014376425.1_ASM1437642v1_genomic	PRJNA552582	SAMN14819233	MAG	Rubritepida	Glacier	95.51	3.73	3786837
GCA_014377905.1_ASM1437790v1_genomic	PRJNA552582	SAMN14819157	MAG	Unclassified	Glacier	89.05	6.97	3974335
GCA_014379215.1_ASM1437921v1_genomic	PRJNA552582	SAMN14819094	MAG	Unclassified	Glacier	64.08	3.05	2729381
GCA_014534145.1_ASM1453414v1_genomic	PRJNA647683	SAMN15929749	MAG	Unclassified	Soil	52.04	9.48	4901102
GCA_015069705.1_ASM1506970v1_genomic	PRJNA656514	SAMN15786583	MAG	Acetobacter	Unclassified	21.36	0.43	2529106
GCA_015069895.1_ASM1506989v1_genomic	PRJNA656514	SAMN15786577	MAG	Gluconacetobacter	Unclassified	67.88	7.13	3858963
GCA_016462105.1_ASM1646210v1_genomic	PRJNA663590	SAMN16655446	MAG	Unclassified	Water	91.08	1.67	3118221
GCA_016785065.1_ASM1678506v1_genomic	PRJNA637018	SAMN16843767	MAG	Novacetimonas	Fermented food	94.65	4.98	4214122
GCA_016785115.1_ASM1678511v1_genomic	PRJNA637018	SAMN16843789	MAG	Komagataeibacter	Fermented food	99.11	1.69	3326596
GCA_016785145.1_ASM1678514v1_genomic	PRJNA637018	SAMN16843790	MAG	Komagataeibacter	Fermented food	98.77	1.49	3370429
GCA_017353875.1_ASM1735387v1_genomic	PRJNA663662	SAMN16236689	MAG	Unclassified	Soil	78.04	16.47	3396400
GCA_017382815.1_ASM1738281v1_genomic	PRJNA657473	SAMN16340614	MAG	Acetobacter	Animal gut	76.63	0.75	1077282
GCA_017385515.1_ASM1738551v1_genomic	PRJNA657473	SAMN16340405	MAG	Acetobacter	Animal gut	85.16	2.74	1425469
GCA_017385875.1_ASM1738587v1_genomic	PRJNA657473	SAMN16340388	MAG	Acetobacter	Animal gut	78.82	1.45	1251774
GCA_017386005.1_ASM1738600v1_genomic	PRJNA657473	SAMN16340383	MAG	Acetobacter	Animal gut	80.99	1.71	1326431
GCA_017386225.1_ASM1738622v1_genomic	PRJNA657473	SAMN16340371	MAG	Acetobacter	Animal gut	90.3	1.12	1499992
GCA_017386705.1_ASM1738670v1_genomic	PRJNA657473	SAMN16340348	MAG	Acetobacter	Animal gut	87.16	2.04	1344488
GCA_017413025.1_ASM1741302v1_genomic	PRJNA657473	SAMN16341872	MAG	Acetobacter	Animal gut	92.79	1	1464704
GCA_017474285.1_ASM1747428v1_genomic	PRJNA657473	SAMN16345649	MAG	Acetobacter	Animal gut	96.14	0.5	1729917
GCA_017632515.1_ASM1763251v1_genomic	PRJNA657473	SAMN16349874	MAG	Acetobacter	Animal gut	74.86	3.57	1295202
GCA_017632995.1_ASM1763299v1_genomic	PRJNA657473	SAMN16349847	MAG	Acetobacter	Animal gut	91.33	4.49	1553635
GCA_017633055.1_ASM1763305v1_genomic	PRJNA657473	SAMN16349848	MAG	Acetobacter	Animal gut	75.96	1	1379564
GCA_017633095.1_ASM1763309v1_genomic	PRJNA657473	SAMN16349844	MAG	Acetobacter	Animal gut	92.54	1.21	1531264
GCA_017633635.1_ASM1763363v1_genomic	PRJNA657473	SAMN16349816	MAG	Acetobacter	Animal gut	91.99	7.05	1916419
GCA_017633685.1_ASM1763368v1_genomic	PRJNA657473	SAMN16349813	MAG	Acetobacter	Animal gut	86.73	1.5	1499573
GCA_017645345.1_ASM1764534v1_genomic	PRJNA657473	SAMN16350492	MAG	Acetobacter	Animal gut	66.74	9.03	1274635
GCA_017648865.1_ASM1764886v1_genomic	PRJNA657473	SAMN16350310	MAG	Acetobacter	Animal gut	91.54	1.26	1457318
GCA_018371725.1_ASM1837172v1_genomic	PRJNA698986	SAMN17801595	MAG	Acetobacter	Human gut	95.6	3.3	1899003
GCA_018372175.1_ASM1837217v1_genomic	PRJNA698986	SAMN17801569	MAG	Unclassified	Human gut	99.5	1.74	5038059
GCA_018376875.1_ASM1837687v1_genomic	PRJNA698986	SAMN17801335	MAG	Acetobacter	Human gut	78.23	0.05	1824747
GCA_019232485.1_ASM1923248v1_genomic	PRJNA687273	SAMN17140334	MAG	Unclassified	Plant	61.54	2.22	3127380
GCA_019233315.1_ASM1923331v1_genomic	PRJNA687273	SAMN17140303	MAG	Unclassified	Plant	77.43	4.99	4698156
GCA_019233425.1_ASM1923342v1_genomic	PRJNA687273	SAMN17140300	MAG	Unclassified	Plant	68.28	8.7	5173120
GCA_019233525.1_ASM1923352v1_genomic	PRJNA687273	SAMN17140298	MAG	Unclassified	Plant	64.43	2.25	4087405
GCA_019234085.1_ASM1923408v1_genomic	PRJNA687273	SAMN17140281	MAG	Unclassified	Plant	91.62	9.15	6238983
GCA_019234825.1_ASM1923482v1_genomic	PRJNA687273	SAMN17140265	MAG	Unclassified	Plant	60.42	4.9	3877256
GCA_019235295.1_ASM1923529v1_genomic	PRJNA687273	SAMN17140253	MAG	Unclassified	Plant	56.4	9.22	5126511
GCA_019237355.1_ASM1923735v1_genomic	PRJNA687273	SAMN17140166	MAG	Unclassified	Plant	91.45	7.65	5958513
GCA_019240165.1_ASM1924016v1_genomic	PRJNA687273	SAMN17140627	MAG	Unclassified	Plant	59.13	1.71	2628207
GCA_019240325.1_ASM1924032v1_genomic	PRJNA687273	SAMN17140622	MAG	Unclassified	Plant	61.23	3.78	2604128
GCA_019240395.1_ASM1924039v1_genomic	PRJNA687273	SAMN17140620	MAG	Acidisphaera	Plant	95.24	4.81	4524597
GCA_019240565.1_ASM1924056v1_genomic	PRJNA687273	SAMN17140613	MAG	Unclassified	Plant	53.9	8.75	3260260
GCA_019240635.1_ASM1924063v1_genomic	PRJNA687273	SAMN17140608	MAG	Acidisphaera	Plant	72.3	2.83	2387068
GCA_019241425.1_ASM1924142v1_genomic	PRJNA687273	SAMN17140582	MAG	Unclassified	Plant	88.15	2.77	3578841
GCA_019242315.1_ASM1924231v1_genomic	PRJNA687273	SAMN17140550	MAG	Acidisphaera	Plant	53.7	1.29	2157669
GCA_019243265.1_ASM1924326v1_genomic	PRJNA687273	SAMN17140518	MAG	Unclassified	Plant	52.52	3.08	3040452
GCA_019244315.1_ASM1924431v1_genomic	PRJNA687273	SAMN17140471	MAG	Unclassified	Plant	83.1	9.87	4673435
GCA_019245355.1_ASM1924535v1_genomic	PRJNA687273	SAMN17140443	MAG	Unclassified	Plant	61.12	1	3009784
GCA_019246915.1_ASM1924691v1_genomic	PRJNA687273	SAMN17140395	MAG	Unclassified	Plant	72.08	4.34	4691803
GCA_019683795.1_ASM1968379v1_genomic	PRJNA665309	SAMN16273797	MAG	Unclassified	Wood	80.29	1	2608637
GCA_019689515.1_ASM1968951v1_genomic	PRJNA665309	SAMN16273787	MAG	Unclassified	Wood	77.57	1.03	4491522
GCA_019690105.1_ASM1969010v1_genomic	PRJNA665309	SAMN16273760	MAG	Unclassified	Wood	96.1	33.83	6859675
GCA_019746825.1_ASM1974682v1_genomic	PRJNA745370	SAMN20165143	MAG	Unclassified	Water	53.76	2.86	4133247
GCA_019747315.1_ASM1974731v1_genomic	PRJNA745370	SAMN20165129	MAG	Roseococcus	Water	97.76	1.16	5193293
GCA_019748015.1_ASM1974801v1_genomic	PRJNA745370	SAMN20165109	MAG	Roseomonas	Water	58.35	4.73	3865706
GCA_019750465.1_ASM1975046v1_genomic	PRJNA745370	SAMN20165068	MAG	Unclassified	Water	95.88	1.74	6040793
GCA_019750475.1_ASM1975047v1_genomic	PRJNA745370	SAMN20165067	MAG	Unclassified	Water	98.13	0	4558056
GCA_020249125.1_ASM2024912v1_genomic	PRJNA662092	SAMN16074825	MAG	Roseomonas	Water	95.27	2.79	3534818
GCA_020249145.1_ASM2024914v1_genomic	PRJNA662092	SAMN16074824	MAG	Roseomonas	Water	100	0	3829630
GCA_020249165.1_ASM2024916v1_genomic	PRJNA662092	SAMN16074823	MAG	Roseomonas	Water	100	0	3876370
GCA_020249185.1_ASM2024918v1_genomic	PRJNA662092	SAMN16074822	MAG	Roseomonas	Water	99.13	2.16	4111695
GCA_020249195.1_ASM2024919v1_genomic	PRJNA662092	SAMN16074821	MAG	Roseomonas	Water	100	1	3679228
GCA_020249225.1_ASM2024922v1_genomic	PRJNA662092	SAMN16074819	MAG	Roseomonas	Water	100	0.5	3981884
GCA_020249245.1_ASM2024924v1_genomic	PRJNA662092	SAMN16074817	MAG	Roseomonas	Water	99.5	0.5	4003697
GCA_020249265.1_ASM2024926v1_genomic	PRJNA662092	SAMN16074818	MAG	Roseomonas	Water	100	0.5	3963529
GCA_020249285.1_ASM2024928v1_genomic	PRJNA662092	SAMN16074815	MAG	Roseomonas	Water	99.73	0.5	3735157
GCA_020249305.1_ASM2024930v1_genomic	PRJNA662092	SAMN16074814	MAG	Roseomonas	Water	100	2.49	4039619
GCA_020249325.1_ASM2024932v1_genomic	PRJNA662092	SAMN16074816	MAG	Roseomonas	Water	97.26	0.5	3581213
GCA_020249345.1_ASM2024934v1_genomic	PRJNA662092	SAMN16074813	MAG	Roseomonas	Water	88.25	4.84	4132815
GCA_020249355.1_ASM2024935v1_genomic	PRJNA662092	SAMN16074812	MAG	Roseomonas	Water	98.51	1	3438645
GCA_020249385.1_ASM2024938v1_genomic	PRJNA662092	SAMN16074811	MAG	Roseomonas	Water	99.25	0	3447947
GCA_020249405.1_ASM2024940v1_genomic	PRJNA662092	SAMN16074810	MAG	Roseomonas	Water	98.51	0.02	3757887
GCA_020249415.1_ASM2024941v1_genomic	PRJNA662092	SAMN16074809	MAG	Roseomonas	Water	79.01	1.33	2880315
GCA_020249435.1_ASM2024943v1_genomic	PRJNA662092	SAMN16074808	MAG	Roseomonas	Water	100	1	3801278
GCA_020249465.1_ASM2024946v1_genomic	PRJNA662092	SAMN16074807	MAG	Roseomonas	Water	98.42	1.16	4073217
GCA_020249485.1_ASM2024948v1_genomic	PRJNA662092	SAMN16074806	MAG	Roseomonas	Water	97.26	3.13	3970668
GCA_020249505.1_ASM2024950v1_genomic	PRJNA662092	SAMN16074805	MAG	Roseomonas	Water	99.5	1	4060031
GCA_020249525.1_ASM2024952v1_genomic	PRJNA662092	SAMN16074803	MAG	Roseomonas	Water	90.98	16.25	4368620
GCA_020249535.1_ASM2024953v1_genomic	PRJNA662092	SAMN16074804	MAG	Roseomonas	Water	85.84	0	3591361
GCA_020249565.1_ASM2024956v1_genomic	PRJNA662092	SAMN16074802	MAG	Roseomonas	Water	95.6	1.89	3782946
GCA_020249585.1_ASM2024958v1_genomic	PRJNA662092	SAMN16074800	MAG	Roseomonas	Water	98.84	0.5	3732540
GCA_020249605.1_ASM2024960v1_genomic	PRJNA662092	SAMN16074799	MAG	Roseomonas	Water	98.46	0.5	3799660
GCA_020249625.1_ASM2024962v1_genomic	PRJNA662092	SAMN16074798	MAG	Roseomonas	Water	97.82	0.5	3878009
GCA_020249645.1_ASM2024964v1_genomic	PRJNA662092	SAMN16074796	MAG	Roseomonas	Water	96.39	1.99	3742474
GCA_020249665.1_ASM2024966v1_genomic	PRJNA662092	SAMN16074795	MAG	Roseomonas	Water	97.01	1.08	3863123
GCA_020249675.1_ASM2024967v1_genomic	PRJNA662092	SAMN16074793	MAG	Roseomonas	Water	98.51	0.5	3902053
GCA_020249705.1_ASM2024970v1_genomic	PRJNA662092	SAMN16074792	MAG	Roseomonas	Water	98.51	0.5	3925935
GCA_020249725.1_ASM2024972v1_genomic	PRJNA662092	SAMN16074791	MAG	Roseomonas	Water	98.51	0.5	3899266
GCA_020249745.1_ASM2024974v1_genomic	PRJNA662092	SAMN16074794	MAG	Roseomonas	Water	98.51	0.75	3878924
GCA_020249765.1_ASM2024976v1_genomic	PRJNA662092	SAMN16074789	MAG	Roseomonas	Water	99.5	0.5	4037949
GCA_020249775.1_ASM2024977v1_genomic	PRJNA662092	SAMN16074790	MAG	Roseomonas	Water	99.5	0.5	4067121
GCA_020249805.1_ASM2024980v1_genomic	PRJNA662092	SAMN16074788	MAG	Roseomonas	Water	94.36	0.25	4076806
GCA_020249825.1_ASM2024982v1_genomic	PRJNA662092	SAMN16074787	MAG	Roseomonas	Water	98.66	5.93	4174680
GCA_020249845.1_ASM2024984v1_genomic	PRJNA662092	SAMN16074786	MAG	Roseomonas	Water	99.05	2.12	3613829
GCA_020249865.1_ASM2024986v1_genomic	PRJNA662092	SAMN16074785	MAG	Roseomonas	Water	99.5	0.5	3651457
GCA_020249885.1_ASM2024988v1_genomic	PRJNA662092	SAMN16074784	MAG	Roseomonas	Water	75.36	2.57	3228861
GCA_020249925.1_ASM2024992v1_genomic	PRJNA662092	SAMN16074781	MAG	Roseomonas	Water	100	0.17	3939139
GCA_020249985.1_ASM2024998v1_genomic	PRJNA662092	SAMN16074780	MAG	Roseomonas	Water	99.5	0.24	4049665
GCA_020249995.1_ASM2024999v1_genomic	PRJNA662092	SAMN16074783	MAG	Roseomonas	Water	75.79	1.68	2657379
GCA_020250005.1_ASM2025000v1_genomic	PRJNA662092	SAMN16074782	MAG	Roseomonas	Water	97.25	4.6	4031720
GCA_020250085.1_ASM2025008v1_genomic	PRJNA662092	SAMN16074779	MAG	Roseomonas	Water	100	0.66	3982347
GCA_020285305.1_ASM2028530v1_genomic	PRJNA507251	SAMN16074801	MAG	Roseomonas	Water	98.51	0.5	3907152
GCA_020285315.1_ASM2028531v1_genomic	PRJNA507251	SAMN16074820	MAG	Roseomonas	Water	72.75	2.87	3238899
GCA_020285375.1_ASM2028537v1_genomic	PRJNA507251	SAMN16074797	MAG	Roseomonas	Water	98.51	0.5	3761801
GCA_020418435.1_ASM2041843v1_genomic	PRJNA486381	SAMN20931356	MAG	Acidibrevibacterium	Soil	99.25	0	3779387
GCA_020844505.1_ASM2084450v1_genomic	PRJNA771338	SAMN22330475	MAG	Acetobacter	Bioreactor effluent	99.5	0	3087077
GCA_020848935.1_ASM2084893v1_genomic	PRJNA611787	SAMN16439838	MAG	Unclassified	Water	95.19	1.95	4603803
GCA_020853405.1_ASM2085340v1_genomic	PRJNA611787	SAMN16439839	MAG	Unclassified	Water	78.29	3.98	3779927
GCA_021299005.1_ASM2129900v1_genomic	PRJNA464361	SAMN23604926	MAG	Roseomonas	Water	93.34	30.28	4787832
GCA_021299755.1_ASM2129975v1_genomic	PRJNA464361	SAMN23604973	MAG	Unclassified	Water	79.02	1.07	3372612
GCA_022483365.1_ASM2248336v1_genomic	PRJNA708972	SAMN22412378	MAG	Acetobacter	Bioreactor effluent	100	1.24	3366842
GCA_022483405.1_ASM2248340v1_genomic	PRJNA708972	SAMN22412355	MAG	Acetobacter	Bioreactor effluent	100	0.25	2895799
GCA_022483685.1_ASM2248368v1_genomic	PRJNA708973	SAMN22412379	MAG	Acetobacter	Bioreactor effluent	100	1.24	3423187
GCA_022483785.1_ASM2248378v1_genomic	PRJNA708973	SAMN22412376	MAG	Acetobacter	Bioreactor effluent	82.59	0.25	2085881
GCA_022483945.1_ASM2248394v1_genomic	PRJNA768538	SAMN22412354	MAG	Acetobacter	Bioreactor effluent	99.5	0.5	2641548
GCA_022483985.1_ASM2248398v1_genomic	PRJNA768538	SAMN22412392	MAG	Acetobacter	Bioreactor effluent	99.75	0	3708148
GCA_022484005.1_ASM2248400v1_genomic	PRJNA768538	SAMN22412380	MAG	Acetobacter	Bioreactor effluent	95.02	1.24	3213210
GCA_022484045.1_ASM2248404v1_genomic	PRJNA768538	SAMN22412374	MAG	Acetobacter	Bioreactor effluent	82.09	0.25	2267507
GCA_022484325.1_ASM2248432v1_genomic	PRJNA768539	SAMN22412375	MAG	Acetobacter	Bioreactor effluent	82.09	0.25	2255258
GCA_022484435.1_ASM2248443v1_genomic	PRJNA768540	SAMN22412367	MAG	Acetobacter	Bioreactor effluent	98.01	0.25	2225250
GCA_022484515.1_ASM2248451v1_genomic	PRJNA768541	SAMN22412368	MAG	Acetobacter	Bioreactor effluent	98.01	0.25	2225738
GCA_022484545.1_ASM2248454v1_genomic	PRJNA768541	SAMN22412349	MAG	Acetobacter	Bioreactor effluent	97.71	0	2499190
GCA_022641185.1_ASM2264118v1_genomic	PRJNA768551	SAMN22412067	MAG	Acetobacter	Bioreactor effluent	95.52	0.25	2281752
GCA_022642065.1_ASM2264206v1_genomic	PRJNA768556	SAMN22412393	MAG	Acetobacter	Bioreactor effluent	99	0	3503427
GCA_022642105.1_ASM2264210v1_genomic	PRJNA768556	SAMN22412387	MAG	Acetobacter	Bioreactor effluent	100	1.24	2951688
GCA_022642115.1_ASM2264211v1_genomic	PRJNA768556	SAMN22412371	MAG	Acetobacter	Bioreactor effluent	95.52	0.75	2269542
GCA_022642585.1_ASM2264258v1_genomic	PRJNA768557	SAMN22412394	MAG	Acetobacter	Bioreactor effluent	99	0	3445261
GCA_022642605.1_ASM2264260v1_genomic	PRJNA768557	SAMN22412377	MAG	Acetobacter	Bioreactor effluent	77.79	0.25	2173894
GCA_022642625.1_ASM2264262v1_genomic	PRJNA768557	SAMN22412382	MAG	Acetobacter	Bioreactor effluent	100	0.25	2930642
GCA_022643175.1_ASM2264317v1_genomic	PRJNA768559	SAMN22412389	MAG	Acetobacter	Bioreactor effluent	100	1.24	3059905
GCA_022643355.1_ASM2264335v1_genomic	PRJNA768560	SAMN22412351	MAG	Acetobacter	Bioreactor effluent	94.5	0.17	2213281
GCA_022643435.1_ASM2264343v1_genomic	PRJNA768560	SAMN22412365	MAG	Acetobacter	Bioreactor effluent	98.01	0.25	2226978
GCA_022643685.1_ASM2264368v1_genomic	PRJNA768561	SAMN22412384	MAG	Acetobacter	Bioreactor effluent	100	0.25	2917000
GCA_022643725.1_ASM2264372v1_genomic	PRJNA768561	SAMN22412346	MAG	Acetobacter	Bioreactor effluent	100	0	2558675
GCA_022643865.1_ASM2264386v1_genomic	PRJNA768561	SAMN22412373	MAG	Acetobacter	Bioreactor effluent	91.04	0.25	2309897
GCA_022644015.1_ASM2264401v1_genomic	PRJNA768562	SAMN22412386	MAG	Acetobacter	Bioreactor effluent	100	1.24	2905703
GCA_022644095.1_ASM2264409v1_genomic	PRJNA768562	SAMN22412345	MAG	Acetobacter	Bioreactor effluent	87.48	0.25	2266789
GCA_022644105.1_ASM2264410v1_genomic	PRJNA768562	SAMN22412353	MAG	Acetobacter	Bioreactor effluent	77.59	0	2184541
GCA_022644205.1_ASM2264420v1_genomic	PRJNA768562	SAMN22412358	MAG	Acetobacter	Bioreactor effluent	99	0.25	2392363
GCA_022644555.1_ASM2264455v1_genomic	PRJNA768563	SAMN22412369	MAG	Acetobacter	Bioreactor effluent	98.51	0.25	2303810
GCA_022644825.1_ASM2264482v1_genomic	PRJNA768564	SAMN22412357	MAG	Acetobacter	Bioreactor effluent	98.51	0.25	2270809
GCA_022645025.1_ASM2264502v1_genomic	PRJNA768565	SAMN22412364	MAG	Acetobacter	Bioreactor effluent	98.01	0.25	2211846
GCA_022645035.1_ASM2264503v1_genomic	PRJNA768565	SAMN22412390	MAG	Acetobacter	Bioreactor effluent	89.05	0	2664213
GCA_022645305.1_ASM2264530v1_genomic	PRJNA768566	SAMN22412361	MAG	Acetobacter	Bioreactor effluent	98.01	0.25	2211955
GCA_022645525.1_ASM2264552v1_genomic	PRJNA768567	SAMN22412391	MAG	Acetobacter	Bioreactor effluent	84.33	0.25	2549571
GCA_022645545.1_ASM2264554v1_genomic	PRJNA768567	SAMN22412362	MAG	Acetobacter	Bioreactor effluent	98.01	0.25	2211861
GCA_022645675.1_ASM2264567v1_genomic	PRJNA768568	SAMN22412385	MAG	Acetobacter	Bioreactor effluent	100	0.25	3050829
GCA_022646045.1_ASM2264604v1_genomic	PRJNA768569	SAMN22412344	MAG	Acetobacter	Bioreactor effluent	89.05	0	2345587
GCA_022646065.1_ASM2264606v1_genomic	PRJNA768569	SAMN22412366	MAG	Acetobacter	Bioreactor effluent	98.01	0.25	2212588
GCA_022646385.1_ASM2264638v1_genomic	PRJNA768570	SAMN22412359	MAG	Acetobacter	Bioreactor effluent	98.01	0.25	2210591
GCA_022646445.1_ASM2264644v1_genomic	PRJNA768570	SAMN22412347	MAG	Acetobacter	Bioreactor effluent	100	0	2521039
GCA_022646765.1_ASM2264676v1_genomic	PRJNA768571	SAMN22412383	MAG	Acetobacter	Bioreactor effluent	100	0.25	3057769
GCA_022646825.1_ASM2264682v1_genomic	PRJNA768571	SAMN22412360	MAG	Acetobacter	Bioreactor effluent	98.01	0.25	2211319
GCA_022646905.1_ASM2264690v1_genomic	PRJNA768572	SAMN22412381	MAG	Acetobacter	Bioreactor effluent	100	0.25	3014209
GCA_022647005.1_ASM2264700v1_genomic	PRJNA768572	SAMN22412370	MAG	Acetobacter	Bioreactor effluent	97.01	0.25	2181893
GCA_022647105.1_ASM2264710v1_genomic	PRJNA768573	SAMN22412352	MAG	Acetobacter	Bioreactor effluent	76.12	0	1815100
GCA_022647135.1_ASM2264713v1_genomic	PRJNA768573	SAMN22412356	MAG	Acetobacter	Bioreactor effluent	98.51	0.25	2369837
GCA_022647235.1_ASM2264723v1_genomic	PRJNA768574	SAMN22412350	MAG	Acetobacter	Bioreactor effluent	94.35	0.5	2272487
GCA_022647265.1_ASM2264726v1_genomic	PRJNA768574	SAMN22412343	MAG	Acetobacter	Bioreactor effluent	89.05	0	2336729
GCA_022647285.1_ASM2264728v1_genomic	PRJNA768574	SAMN22412372	MAG	Acetobacter	Bioreactor effluent	91.29	0.25	2182303
GCA_022647305.1_ASM2264730v1_genomic	PRJNA768574	SAMN22412388	MAG	Acetobacter	Bioreactor effluent	100	1.24	3077504
GCA_022647445.1_ASM2264744v1_genomic	PRJNA768575	SAMN22412363	MAG	Acetobacter	Bioreactor effluent	98.01	0.25	2225220
GCA_022647465.1_ASM2264746v1_genomic	PRJNA768575	SAMN22412348	MAG	Acetobacter	Bioreactor effluent	99.5	0	2519816
GCA_022648565.1_ASM2264856v1_genomic	PRJNA768581	SAMN22412065	MAG	Acetobacter	Bioreactor effluent	96.02	0	2163110
GCA_022648755.1_ASM2264875v1_genomic	PRJNA768582	SAMN22412066	MAG	Acetobacter	Bioreactor effluent	85.22	0.5	2256728
GCA_022649735.1_ASM2264973v1_genomic	PRJNA768586	SAMN22412609	MAG	Acetobacter	Bioreactor effluent	96.02	0.25	2323885
GCA_022649965.1_ASM2264996v1_genomic	PRJNA768587	SAMN22412613	MAG	Acetobacter	Bioreactor effluent	96.02	0.25	2323035
GCA_022650625.1_ASM2265062v1_genomic	PRJNA768588	SAMN22412611	MAG	Acetobacter	Bioreactor effluent	96.02	0.25	2327940
GCA_022651065.1_ASM2265106v1_genomic	PRJNA768589	SAMN22412612	MAG	Acetobacter	Bioreactor effluent	96.02	0.25	2322959
GCA_022651525.1_ASM2265152v1_genomic	PRJNA768590	SAMN22412615	MAG	Acetobacter	Bioreactor effluent	96.18	0.5	2277125
GCA_022652415.1_ASM2265241v1_genomic	PRJNA768591	SAMN22412614	MAG	Acetobacter	Bioreactor effluent	97.01	0.03	2421750
GCA_022652475.1_ASM2265247v1_genomic	PRJNA768591	SAMN22412610	MAG	Acetobacter	Bioreactor effluent	96.02	0.25	2372337
GCA_023511555.1_ASM2351155v1_genomic	PRJNA743362	SAMN20023756	MAG	Unclassified	Water	83.13	0.51	2489142
GCA_023665325.1_ASM2366532v1_genomic	PRJNA833303	SAMN18820444	MAG	Acetobacter	Animal gut	89.76	5.49	2331876
GCA_023665685.1_ASM2366568v1_genomic	PRJNA833303	SAMN18820463	MAG	Acetobacter	Animal gut	97.99	0.34	2297436
GCA_024348175.1_ASM2434817v1_genomic	PRJNA815363	SAMN29095083	MAG	Bombella	Animal gut	99.8	1.24	2057252
GCA_025055335.1_ASM2505533v1_genomic	PRJNA761511	SAMN30304773	MAG	Unclassified	Water	83.97	1	2922474
GCA_025057055.1_ASM2505705v1_genomic	PRJNA761511	SAMN30304795	MAG	Rhodovarius	Water	96.8	3.1	3065324
GCA_025289835.1_ASM2528983v1_genomic	PRJNA825364	SAMN27531759	MAG	Bombella	Animal gut	92.67	0.51	1842993
GCA_025289935.1_ASM2528993v1_genomic	PRJNA825364	SAMN27531755	MAG	Bombella	Animal gut	98.81	0	1917721
GCA_025290175.1_ASM2529017v1_genomic	PRJNA825364	SAMN27531742	MAG	Bombella	Animal gut	98.81	0	1878387
GCA_025290195.1_ASM2529019v1_genomic	PRJNA825364	SAMN27531743	MAG	Commensalibacter	Animal gut	98.01	0.75	1905770
GCA_025290935.1_ASM2529093v1_genomic	PRJNA825364	SAMN27531737	MAG	Commensalibacter	Animal gut	99	0.75	1897488
GCA_025291115.1_ASM2529111v1_genomic	PRJNA825364	SAMN27531734	MAG	Bombella	Animal gut	78.1	0.75	1448528
GCA_025291285.1_ASM2529128v1_genomic	PRJNA825364	SAMN27531725	MAG	Commensalibacter	Animal gut	95.66	0.78	1994791
GCA_025291475.1_ASM2529147v1_genomic	PRJNA825364	SAMN27531714	MAG	Commensalibacter	Animal gut	96.63	0.53	1816425
GCA_025458265.1_ASM2545826v1_genomic	PRJNA818364	SAMN27108673	MAG	Rubritepida	Water	55.17	1.72	2714452
GCA_025458775.1_ASM2545877v1_genomic	PRJNA818364	SAMN27108648	MAG	Rubritepida	Water	76.27	9.45	3576386
GCA_025458825.1_ASM2545882v1_genomic	PRJNA818364	SAMN27108645	MAG	Unclassified	Water	60.06	8.93	4701084
GCA_026414745.1_ASM2641474v1_genomic	PRJEB4990	SAMN30305221	MAG	Roseococcus	Water	95.19	2.32	3214982
GCA_026416615.1_ASM2641661v1_genomic	PRJEB4990	SAMN30305129	MAG	Rhodovarius	Water	87.94	0.5	2798899
GCA_026418975.1_ASM2641897v1_genomic	PRJEB4990	SAMN30305010	MAG	Unclassified	Water	85.07	1.08	2792282
GCA_027531275.1_ASM2753127v1_genomic	PRJNA903891	SAMN31839978	MAG	Unclassified	Water	98.51	0.5	3760220
GCA_027531425.1_ASM2753142v1_genomic	PRJNA903891	SAMN31839973	MAG	Roseomonas	Water	91.16	3.15	3975945
GCA_027532445.1_ASM2753244v1_genomic	PRJNA903891	SAMN31840781	MAG	Unclassified	Water	100	0	4066927
GCA_028288745.1_ASM2828874v1_genomic	PRJNA682830	SAMN17837532	MAG	Roseomonas	Soil	81.17	0.75	2929173
GCA_028291445.1_ASM2829144v1_genomic	PRJNA682830	SAMN17837535	MAG	Belnapia	Soil	53.95	0	3828352
GCA_028291455.1_ASM2829145v1_genomic	PRJNA682830	SAMN17837533	MAG	Rubritepida	Soil	95.98	2.9	4840998
GCA_028291485.1_ASM2829148v1_genomic	PRJNA682830	SAMN17837534	MAG	Rubritepida	Soil	77.69	1.82	4348341
GCA_028291505.1_ASM2829150v1_genomic	PRJNA682830	SAMN17837531	MAG	Rhodopila	Soil	89.29	1.21	7055258
GCA_028687415.1_ASM2868741v1_genomic	PRJNA900590	SAMN32733694	MAG	Acidocella	Soil	82.7	2.92	2488045
GCA_028687955.1_ASM2868795v1_genomic	PRJNA900590	SAMN32733668	MAG	Acidocella	Soil	96.54	0.75	2145653
GCA_028688765.1_ASM2868876v1_genomic	PRJNA900590	SAMN32733628	MAG	Acidiphilium	Soil	77.3	2.2	3447184
GCA_028688905.1_ASM2868890v1_genomic	PRJNA900590	SAMN32733621	MAG	Acidiphilium	Soil	99.98	1	3409192
GCA_028710215.1_ASM2871021v1_genomic	PRJNA900590	SAMN32731962	MAG	Acidiphilium	Soil	99.98	1.74	3450096
GCA_029077765.1_ASM2907776v1_genomic	PRJNA914835	SAMN32358878	MAG	Acidocella	Water	57.9	6.13	2051844
GCA_029077775.1_ASM2907777v1_genomic	PRJNA914835	SAMN32358877	MAG	Acidocella	Water	87.95	4.06	3235485
GCA_029077825.1_ASM2907782v1_genomic	PRJNA914835	SAMN32358876	MAG	Acidocella	Water	98.31	0.5	2551000
GCA_029960965.1_ASM2996096v1_genomic	PRJNA663466	SAMN34415086	MAG	Unclassified	Soil	91.31	8.71	4398664
GCA_902805545.1_AVDCRST-MAG27_genomic	PRJEB36534	SAMEA6526609	MAG	Unclassified	Soil	97.96	1	4526974
GCA_902805625.1_AVDCRST-MAG04_genomic	PRJEB36534	SAMEA6526586	MAG	Unclassified	Soil	68.81	3.76	3767602
GCA_902805645.1_AVDCRST-MAG08_genomic	PRJEB36534	SAMEA6526590	MAG	Unclassified	Soil	82.8	6.23	4289992
GCA_937872495.1_SRR5438753_bin.26_CONCOCT_v1.1_MAG_genomic	PRJEB51073	SAMEA14037550	MAG	Komagataeibacter	Fermented food	98.8	1	3496591
GCA_937874805.1_ERR4757854_bin.35_CONCOCT_v1.1_MAG_genomic	PRJEB51073	SAMEA14037284	MAG	Acetobacter	Fermented food	94.03	5.17	3066981
GCA_937875665.1_SRR5438753_bin.23_CONCOCT_v1.1_MAG_genomic	PRJEB51073	SAMEA14037549	MAG	Novacetimonas	Fermented food	100	1	3143391
GCA_937894755.1_SRR5438753_bin.31_CONCOCT_v1.1_MAG_genomic	PRJEB51073	SAMEA14037551	MAG	Komagataeibacter	Fermented food	99.7	0.5	3168486
GCA_937895545.1_ERR4757842_bin.16_CONCOCT_v1.1_MAG_genomic	PRJEB51073	SAMEA14037278	MAG	Acetobacter	Fermented food	99.5	0	3065892
GCA_937914915.1_SRR1562005_bin.124_CONCOCT_v1.1_MAG_genomic	PRJEB51073	SAMEA14037450	MAG	Acetobacter	Fermented food	97.3	0.66	2736195
GCF_002409655.1_ASM240965v1_genomic	PRJNA348753	SAMN06452529	MAG	Acetobacter	Fermented food	99.34	1	2683312
GCF_016785115.1_ASM1678511v1_genomic	PRJNA637018	SAMN16843789	MAG	Komagataeibacter	Fermented food	99.11	1.69	3326596
GCF_016785145.1_ASM1678514v1_genomic	PRJNA637018	SAMN16843790	MAG	Komagataeibacter	Fermented food	98.77	1.49	3370429
GCF_020418435.1_ASM2041843v1_genomic	PRJNA486381	SAMN20931356	MAG	Acidibrevibacterium	Soil	99.25	0	3779387
GCF_022483405.1_ASM2248340v1_genomic	PRJNA708972	SAMN22412355	MAG	Acetobacter	Bioreactor effluent	100	0.25	2895799
GCF_022483945.1_ASM2248394v1_genomic	PRJNA768538	SAMN22412354	MAG	Acetobacter	Bioreactor effluent	99.5	0.5	2641548
GCF_022484545.1_ASM2248454v1_genomic	PRJNA768541	SAMN22412349	MAG	Acetobacter	Bioreactor effluent	97.71	0	2499190
GCF_022643355.1_ASM2264335v1_genomic	PRJNA768560	SAMN22412351	MAG	Acetobacter	Bioreactor effluent	94.5	0.17	2213281
GCF_022643725.1_ASM2264372v1_genomic	PRJNA768561	SAMN22412346	MAG	Acetobacter	Bioreactor effluent	100	0	2558675
GCF_022646445.1_ASM2264644v1_genomic	PRJNA768570	SAMN22412347	MAG	Acetobacter	Bioreactor effluent	100	0	2521039
GCF_022647235.1_ASM2264723v1_genomic	PRJNA768574	SAMN22412350	MAG	Acetobacter	Bioreactor effluent	94.35	0.5	2272487
GCF_022647465.1_ASM2264746v1_genomic	PRJNA768575	SAMN22412348	MAG	Acetobacter	Bioreactor effluent	99.5	0	2519816
GCF_022651525.1_ASM2265152v1_genomic	PRJNA768590	SAMN22412615	MAG	Acetobacter	Bioreactor effluent	96.18	0.5	2277125
GCF_022652415.1_ASM2265241v1_genomic	PRJNA768591	SAMN22412614	MAG	Acetobacter	Bioreactor effluent	97.01	0.03	2421750
GCF_025289835.1_ASM2528983v1_genomic	PRJNA825364	SAMN27531759	MAG	Bombella	Animal gut	92.67	0.51	1842993
GCF_025289935.1_ASM2528993v1_genomic	PRJNA825364	SAMN27531755	MAG	Bombella	Animal gut	98.81	0	1917721
GCF_025290175.1_ASM2529017v1_genomic	PRJNA825364	SAMN27531742	MAG	Bombella	Animal gut	98.81	0	1878387
GCF_937872495.1_SRR5438753_bin.26_CONCOCT_v1.1_MAG_genomic	PRJEB51073	SAMEA14037550	MAG	Komagataeibacter	Fermented food	98.8	1	3496591
GCF_937874805.1_ERR4757854_bin.35_CONCOCT_v1.1_MAG_genomic	PRJEB51073	SAMEA14037284	MAG	Acetobacter	Fermented food	94.03	5.17	3066981
GCF_937875665.1_SRR5438753_bin.23_CONCOCT_v1.1_MAG_genomic	PRJEB51073	SAMEA14037549	MAG	Novacetimonas	Fermented food	100	1	3143391
GCF_937894755.1_SRR5438753_bin.31_CONCOCT_v1.1_MAG_genomic	PRJEB51073	SAMEA14037551	MAG	Komagataeibacter	Fermented food	99.7	0.5	3168486
GCF_937895545.1_ERR4757842_bin.16_CONCOCT_v1.1_MAG_genomic	PRJEB51073	SAMEA14037278	MAG	Acetobacter	Fermented food	99.5	0	3065892
GCF_937914915.1_SRR1562005_bin.124_CONCOCT_v1.1_MAG_genomic	PRJEB51073	SAMEA14037450	MAG	Acetobacter	Fermented food	97.3	0.66	2736195
