# Supplementary material for: A genomics-based investigation of acetic acid bacteria across a global fermented food metagenomics dataset
Source: iScience. 2025 Mar 1;28(4):112139. doi: 10.1016/j.isci.2025.112139 (PMC12131263; doi:10.1016/j.isci.2025.112139)
Supplement: Table S2. The list of putative health-related genes cluster, related to Figure 8 [file mmc2.xlsx]

## Sheet: Sheet1
Putative health related genes cluster
Encoding products	Category	Gene
tRNA-specific adenosine deaminase	colonisation	tad
Phosphoglycerate transport regulatory protein	colonisation	pgt
glycosyltransferase	colonisation	eps
Glycosyltransferase Gtf1	colonisation	gtfA
Fe(3+)-binding periplasmic protein	colonisation	fbpA
Outer membrane protein	colonisation	slpA
Lipoprotein signal peptidase	colonisation	lspA
Low molecular weight protein-tyrosine-phosphatase	colonisation	wzb
Inulosucrase	colonisation	inu
Lipoteichoic acid synthase	modulation	lta
D-lactate dehydrogenase	modulation	ldha
D-alanine--poly(phosphoribitol)	modulation	dltB
D-alanine--poly(phosphoribitol)	modulation	dltD
Exopolysaccharide phosphotransferase	modulation	cpsY
S-ribosylhomocysteine lyase	modulation	luxS
Beta-fructosidase	modulation	bfrA
Multiple sugar-binding protein	modulation	msmE
Trehalose-6-phosphate hydrolase	modulation	treC
Xylose isomerase	modulation	xylA
Glutamate decarboxylase beta	survival	gadb
D-alanine--poly(phosphoribitol)	survival	dltA
Cyclic di-GMP phosphodiesterase	survival	cdpA
N-acetyl-alpha-D-glucosaminyl L-malate synthase	survival	bshA/B
DNA protection during starvation protein	survival	dps
protease ATP-binding subunit	survival	clpE
Peptide methionine sulfoxide reductase	survival	msrB
Copper-exporting P-type ATPase B	survival	copB
Elongation factor Tu	survival	tuf
